# Supplementary material for: Bromidotricarbon­yl[4-chloro-N-(2-pyridyl­methyl­idene)aniline-κ2 N,N′]rhenium(I)
Source: Acta Crystallogr Sect E Struct Rep Online. 2010 Nov 24;66(Pt 12):m1647. doi: 10.1107/S1600536810044211 (PMC3011448; doi:10.1107/S1600536810044211)
Supplement: Supplementary file 1 [file e-66-m1647-sup1.cif]

##############################################################################
###                                                                        ###
###        Electronic paper (Acta Crystallographica Section E)             ###
###                                                                        ###
##############################################################################
#                                                                            #
# This CIF contains the data in a paper accepted for publication in Acta     #
# Crystallographica Section E. It conforms to the requirements of Notes      #
# for Authors for Section E, and has been peer reviewed under the auspices   #
# of the IUCr Commission on Journals.                                        #
#                                                                            #
# Full details of the Crystallographic Information File format               #
# are given in the paper "The Crystallographic Information File (CIF):       #
# a New Standard Archive File for Crystallography" by S. R. Hall, F. H.      #
# Allen and I. D. Brown [Acta Cryst. (1991), A47, 655-685].                  #
#                                                                            #
# The current version of the core CIF dictionary is obtainable from          #
# ftp://ftp.iucr.org/pub/cif_core.dic. The current version number is 2.4.    #
#                                                                            #
# Software is freely available for graphical display of the structure(s) in  #
# this CIF.  For information consult the CIF home page http://www.iucr.org/  #
# cif/home.html                                                              #
#                                                                            #
# This file may be used for bona fide research purposes within the           #
# scientific community so long as proper attribution is given to the journal # 
# article from which it was obtained.                                        #
#                                                                            #
##############################################################################
                                             
data_I
_audit_creation_method     SHELXL-97
_chemical_name_systematic
;
Bromidotricarbonyl[4-chloro-<i>N</i>-(2-pyridylmethylidene)aniline-
\k^2^<i>N</i>,<i>N'</i>]rhenium(I)
;
_chemical_name_common     ?
_chemical_formula_moiety     'C15 H9 Br Cl N2 O3 Re'
_chemical_formula_sum     'C15 H9 Br Cl N2 O3 Re'
_chemical_formula_iupac     '[Re Br (C12 H9 Cl N2) (C O)3]'
_chemical_formula_weight     566.80
_chemical_melting_point     ?
_symmetry_cell_setting     triclinic
_symmetry_space_group_name_H-M     'P -1'
_symmetry_space_group_name_Hall     '-P 1'
loop_
    _symmetry_equiv_pos_as_xyz
    'x, y, z'
    '-x, -y, -z'
_cell_length_a     8.6559(8)
_cell_length_b     8.9037(8)
_cell_length_c     10.9442(9)
_cell_angle_alpha     75.691(5)
_cell_angle_beta     83.001(5)
_cell_angle_gamma     81.808(5)
_cell_volume     805.65(12)
_cell_formula_units_Z     2
_cell_measurement_reflns_used     8206
_cell_measurement_theta_min     2.7
_cell_measurement_theta_max     27.6
_cell_measurement_temperature     150.0(10)
_exptl_crystal_description     'plate'
_exptl_crystal_colour     'orange'
_exptl_crystal_size_max     0.10
_exptl_crystal_size_mid     0.09
_exptl_crystal_size_min     0.03
_exptl_crystal_density_diffrn     2.336
_exptl_crystal_density_meas     ?
_exptl_crystal_density_method     'not measured'
_exptl_crystal_F_000     528
_exptl_absorpt_coefficient_mu     10.201
_exptl_absorpt_correction_type     multi-scan
_exptl_absorpt_process_details
;
(SORTAV; Blessing, 1995)
;
_exptl_absorpt_correction_T_min     0.425
_exptl_absorpt_correction_T_max     0.734
_exptl_special_details
;
;
_diffrn_ambient_temperature     150.0(10)
_diffrn_radiation_type     MoK\a
_diffrn_radiation_wavelength     0.71073
_diffrn_radiation_source     'fine-focus sealed tube'
_diffrn_radiation_monochromator     graphite
_diffrn_measurement_device_type     'Nonius KappaCCD'
_diffrn_measurement_method     '\f scans and \w scans with \k offsets'
_diffrn_detector_area_resol_mean     9
_diffrn_reflns_number     8206
_diffrn_reflns_av_R_equivalents     0.0765
_diffrn_reflns_av_sigmaI/netI     0.0892
_diffrn_reflns_theta_min     2.69
_diffrn_reflns_theta_max     27.60
_diffrn_reflns_theta_full     25.00
_diffrn_measured_fraction_theta_max     0.979
_diffrn_measured_fraction_theta_full     0.995
_diffrn_reflns_limit_h_min     -11
_diffrn_reflns_limit_h_max     11
_diffrn_reflns_limit_k_min     -11
_diffrn_reflns_limit_k_max     11
_diffrn_reflns_limit_l_min     -12
_diffrn_reflns_limit_l_max     14
_refine_special_details
;
Refinement of <i>F</i>^2^ against ALL reflections. The weighted <i>R</i>-factor
<i>wR</i> and goodness of fit <i>S</i> are based on <i>F</i>^2^, conventional
<i>R</i>-factors <i>R</i> are based on <i>F</i>, with <i>F</i> set to zero for
negative <i>F</i>^2^. The threshold expression of <i>F</i>^2^ >
\s(<i>F</i>^2^) is used only for calculating <i>R</i>-factors(gt) <i>etc</i>.
and is not relevant to the choice of reflections for refinement.
<i>R</i>-factors based on <i>F</i>^2^ are statistically about twice as large
as those based on <i>F</i>, and <i>R</i>- factors based on ALL data will be
even larger.
;
_reflns_number_total     3651
_reflns_number_gt     2722
_reflns_threshold_expression     I>2\s(I)
_refine_ls_structure_factor_coef     Fsqd
_refine_ls_matrix_type     full
_refine_ls_R_factor_all     0.0824
_refine_ls_R_factor_gt     0.0524
_refine_ls_wR_factor_gt     0.1107
_refine_ls_wR_factor_ref     0.1262
_refine_ls_goodness_of_fit_ref     1.030
_refine_ls_restrained_S_all     1.030
_refine_ls_number_reflns     3651
_refine_ls_number_parameters     208
_refine_ls_number_restraints     0
_refine_ls_hydrogen_treatment     constr
_refine_ls_weighting_scheme     calc
_refine_ls_weighting_details
         'calc w=1/[\s^2^(Fo^2^)+(0.0437P)^2^+4.4525P] where P=(Fo^2^+2Fc^2^)/3'
_atom_sites_solution_hydrogens     geom
_atom_sites_solution_primary     direct
_atom_sites_solution_secondary     difmap
_refine_ls_shift/su_max     0.001
_refine_ls_shift/su_mean     0.000
_refine_diff_density_max     3.447
_refine_diff_density_min     -2.543
_refine_ls_extinction_method     none
_refine_ls_extinction_coef     ?
loop_
    _atom_type_symbol
    _atom_type_description
    _atom_type_scat_dispersion_real
    _atom_type_scat_dispersion_imag
    _atom_type_scat_source
    'C' 'C' 0.0033 0.0016
                         'International Tables Vol C Tables 4.2.6.8 and 6.1.1.4'
    'H' 'H' 0.0000 0.0000
                         'International Tables Vol C Tables 4.2.6.8 and 6.1.1.4'
    'N' 'N' 0.0061 0.0033
                         'International Tables Vol C Tables 4.2.6.8 and 6.1.1.4'
    'O' 'O' 0.0106 0.0060
                         'International Tables Vol C Tables 4.2.6.8 and 6.1.1.4'
    'Cl' 'Cl' 0.1484 0.1585
                         'International Tables Vol C Tables 4.2.6.8 and 6.1.1.4'
    'Re' 'Re' -1.0185 7.2310
                         'International Tables Vol C Tables 4.2.6.8 and 6.1.1.4'
    'Br' 'Br' -0.2901 2.4595
                         'International Tables Vol C Tables 4.2.6.8 and 6.1.1.4'
_computing_data_collection     'COLLECT (Nonius, 2002)'
_computing_cell_refinement     'DENZO--SMN (Otwinowski & Minor, 1997)'
_computing_data_reduction     'DENZO--SMN (Otwinowski & Minor, 1997)'
_computing_structure_solution     'SIR92 (Altomare <i>et al.</i>, 1994)'
_computing_structure_refinement     'SHELXL97 (Sheldrick, 2008)'
_computing_molecular_graphics     'PLATON (Spek, 2009)'
_computing_publication_material     'SHELXL97 (Sheldrick, 2008)'
loop_
    _atom_site_type_symbol
    _atom_site_label
    _atom_site_fract_x
    _atom_site_fract_y
    _atom_site_fract_z
    _atom_site_U_iso_or_equiv
    _atom_site_adp_type
    _atom_site_calc_flag
    _atom_site_refinement_flags
    _atom_site_occupancy
    _atom_site_disorder_assembly
    _atom_site_disorder_group
    Re Re1 0.72202(5) 0.92191(4) 0.74692(4) 0.03208(15) Uani d . 1 . .
    Br Br1 0.79387(12) 0.78337(11) 0.97638(9) 0.0352(2) Uani d . 1 . .
    Cl Cl1 1.3685(3) 0.3425(4) 0.5681(3) 0.0536(7) Uani d . 1 . .
    O O1 0.6432(7) 1.0842(8) 0.4811(7) 0.0348(16) Uani d . 1 . .
    O O2 0.6196(9) 1.2317(8) 0.8222(7) 0.0454(19) Uani d . 1 . .
    O O3 1.0512(9) 1.0234(8) 0.6675(7) 0.0440(18) Uani d . 1 . .
    N N1 0.5004(9) 0.8272(9) 0.8084(7) 0.0324(19) Uani d . 1 . .
    N N2 0.7661(10) 0.6836(9) 0.7214(7) 0.0299(18) Uani d . 1 . .
    C C1 0.6666(12) 1.0207(11) 0.5736(11) 0.034(2) Uani d . 1 . .
    C C2 0.6572(11) 1.1172(12) 0.7930(9) 0.034(2) Uani d . 1 . .
    C C3 0.9309(13) 0.9829(11) 0.6976(9) 0.034(2) Uani d . 1 . .
    C C4 0.3679(12) 0.8976(13) 0.8541(9) 0.038(2) Uani d . 1 . .
    H H4A 0.3654 1.0036 0.8574 0.045 Uiso calc R 1 . .
    C C5 0.2312(12) 0.8245(12) 0.8979(9) 0.035(2) Uani d . 1 . .
    H H5A 0.1401 0.8779 0.9327 0.042 Uiso calc R 1 . .
    C C6 0.2341(12) 0.6726(12) 0.8883(9) 0.035(2) Uani d . 1 . .
    H H6A 0.1433 0.6199 0.9141 0.042 Uiso calc R 1 . .
    C C7 0.3699(12) 0.5983(12) 0.8409(10) 0.039(2) Uani d . 1 . .
    H H7A 0.3730 0.4931 0.8354 0.046 Uiso calc R 1 . .
    C C8 0.5019(12) 0.6742(10) 0.8011(9) 0.032(2) Uani d . 1 . .
    C C9 0.6501(11) 0.6024(11) 0.7544(9) 0.034(2) Uani d . 1 . .
    H H9A 0.6616 0.4968 0.7481 0.041 Uiso calc R 1 . .
    C C10 0.9115(12) 0.6014(10) 0.6875(9) 0.031(2) Uani d . 1 . .
    C C11 1.0098(12) 0.6759(11) 0.5850(9) 0.034(2) Uani d . 1 . .
    H H11A 0.9797 0.7799 0.5405 0.041 Uiso calc R 1 . .
    C C12 1.1509(13) 0.5960(12) 0.5499(10) 0.041(3) Uani d . 1 . .
    H H12A 1.2183 0.6454 0.4811 0.050 Uiso calc R 1 . .
    C C13 1.1937(12) 0.4441(12) 0.6150(9) 0.038(2) Uani d . 1 . .
    C C14 1.1010(13) 0.3726(13) 0.7181(10) 0.041(3) Uani d . 1 . .
    H H14A 1.1341 0.2701 0.7641 0.049 Uiso calc R 1 . .
    C C15 0.9604(12) 0.4498(11) 0.7544(9) 0.035(2) Uani d . 1 . .
    H H15A 0.8961 0.4000 0.8252 0.043 Uiso calc R 1 . .
loop_
    _atom_site_aniso_label
    _atom_site_aniso_U_11
    _atom_site_aniso_U_22
    _atom_site_aniso_U_33
    _atom_site_aniso_U_12
    _atom_site_aniso_U_13
    _atom_site_aniso_U_23
    Re1 0.0359(3) 0.0276(2) 0.0315(2) -0.00496(16) -0.00217(17) -0.00434(16)
    Br1 0.0400(6) 0.0342(5) 0.0299(5) -0.0039(4) -0.0040(4) -0.0047(4)
    Cl1 0.0439(16) 0.0624(18) 0.0549(17) 0.0102(14) -0.0067(14) -0.0230(15)
    O1 0.022(4) 0.037(4) 0.047(4) -0.007(3) -0.003(3) -0.010(4)
    O2 0.056(5) 0.031(4) 0.050(5) -0.006(4) 0.000(4) -0.014(3)
    O3 0.038(4) 0.046(4) 0.045(4) -0.010(4) -0.004(4) -0.002(3)
    N1 0.031(4) 0.027(4) 0.035(4) 0.003(3) 0.001(4) -0.005(3)
    N2 0.041(5) 0.026(4) 0.023(4) -0.003(4) -0.005(4) -0.006(3)
    C1 0.028(5) 0.026(5) 0.053(7) -0.008(4) 0.011(5) -0.022(5)
    C2 0.022(5) 0.039(6) 0.038(6) 0.000(4) -0.002(4) -0.007(5)
    C3 0.042(6) 0.030(5) 0.027(5) -0.001(5) 0.000(5) -0.007(4)
    C4 0.030(6) 0.046(6) 0.038(6) 0.000(5) -0.007(5) -0.014(5)
    C5 0.032(6) 0.039(6) 0.034(5) 0.004(4) -0.008(4) -0.010(4)
    C6 0.032(6) 0.044(6) 0.028(5) -0.006(5) -0.003(4) -0.005(4)
    C7 0.037(6) 0.035(5) 0.045(6) -0.011(5) -0.014(5) -0.004(5)
    C8 0.043(6) 0.022(4) 0.033(5) -0.004(4) 0.000(5) -0.008(4)
    C9 0.030(5) 0.029(5) 0.042(6) 0.004(4) -0.009(4) -0.007(4)
    C10 0.041(6) 0.023(5) 0.035(5) -0.006(4) -0.004(5) -0.016(4)
    C11 0.044(6) 0.026(5) 0.032(5) -0.003(4) -0.003(5) -0.007(4)
    C12 0.046(7) 0.038(6) 0.039(6) -0.003(5) -0.001(5) -0.009(5)
    C13 0.039(6) 0.045(6) 0.033(5) 0.004(5) -0.010(5) -0.017(5)
    C14 0.043(6) 0.039(6) 0.044(6) 0.000(5) -0.009(5) -0.014(5)
    C15 0.043(6) 0.031(5) 0.034(5) -0.007(5) -0.002(5) -0.008(4)
_geom_special_details
;
All e.s.d.'s (except the e.s.d. in the dihedral angle between two l.s. planes)
are estimated using the full covariance matrix. The cell e.s.d.'s are taken
into account individually in the estimation of e.s.d.'s in distances, angles
and torsion angles; correlations between e.s.d.'s in cell parameters are only
used when they are defined by crystal symmetry. An approximate (isotropic)
treatment of cell e.s.d.'s is used for estimating e.s.d.'s involving l.s.
planes.
;
loop_
    _geom_bond_atom_site_label_1
    _geom_bond_atom_site_label_2
    _geom_bond_site_symmetry_2
    _geom_bond_distance
    _geom_bond_publ_flag
    Re1 C2 . 1.919(11) y
    Re1 C3 . 1.937(10) y
    Re1 C1 . 1.969(13) y
    Re1 N1 . 2.170(8) y
    Re1 N2 . 2.182(8) y
    Re1 Br1 . 2.6165(11) y
    Cl1 C13 . 1.738(11) ?
    O1 C1 . 1.058(12) ?
    O2 C2 . 1.135(12) ?
    O3 C3 . 1.135(11) ?
    N1 C4 . 1.330(12) ?
    N1 C8 . 1.382(11) ?
    N2 C9 . 1.285(12) ?
    N2 C10 . 1.419(12) ?
    C4 C5 . 1.408(13) ?
    C4 H4A . 0.9500 ?
    C5 C6 . 1.379(14) ?
    C5 H5A . 0.9500 ?
    C6 C7 . 1.374(14) ?
    C6 H6A . 0.9500 ?
    C7 C8 . 1.380(13) ?
    C7 H7A . 0.9500 ?
    C8 C9 . 1.443(13) ?
    C9 H9A . 0.9500 ?
    C10 C15 . 1.400(13) ?
    C10 C11 . 1.409(13) ?
    C11 C12 . 1.385(14) ?
    C11 H11A . 0.9500 ?
    C12 C13 . 1.386(14) ?
    C12 H12A . 0.9500 ?
    C13 C14 . 1.375(14) ?
    C14 C15 . 1.375(14) ?
    C14 H14A . 0.9500 ?
    C15 H15A . 0.9500 ?
loop_
    _geom_angle_atom_site_label_1
    _geom_angle_atom_site_label_2
    _geom_angle_atom_site_label_3
    _geom_angle_site_symmetry_1
    _geom_angle_site_symmetry_3
    _geom_angle
    _geom_angle_publ_flag
    C2 Re1 C3 . . 89.3(4) ?
    C2 Re1 C1 . . 89.3(4) ?
    C3 Re1 C1 . . 89.0(4) ?
    C2 Re1 N1 . . 96.0(3) ?
    C3 Re1 N1 . . 173.6(3) ?
    C1 Re1 N1 . . 94.5(3) ?
    C2 Re1 N2 . . 170.0(3) ?
    C3 Re1 N2 . . 99.1(4) ?
    C1 Re1 N2 . . 96.2(3) ?
    N1 Re1 N2 . . 75.3(3) ?
    C2 Re1 Br1 . . 92.1(3) ?
    C3 Re1 Br1 . . 91.8(3) ?
    C1 Re1 Br1 . . 178.4(3) ?
    N1 Re1 Br1 . . 84.6(2) ?
    N2 Re1 Br1 . . 82.3(2) ?
    C4 N1 C8 . . 117.7(8) ?
    C4 N1 Re1 . . 127.6(7) ?
    C8 N1 Re1 . . 114.6(6) ?
    C9 N2 C10 . . 115.7(8) ?
    C9 N2 Re1 . . 115.9(7) ?
    C10 N2 Re1 . . 127.9(6) ?
    O1 C1 Re1 . . 173.7(9) ?
    O2 C2 Re1 . . 178.9(9) ?
    O3 C3 Re1 . . 177.8(9) ?
    N1 C4 C5 . . 123.9(10) ?
    N1 C4 H4A . . 118.1 ?
    C5 C4 H4A . . 118.1 ?
    C6 C5 C4 . . 117.6(10) ?
    C6 C5 H5A . . 121.2 ?
    C4 C5 H5A . . 121.2 ?
    C7 C6 C5 . . 119.2(9) ?
    C7 C6 H6A . . 120.4 ?
    C5 C6 H6A . . 120.4 ?
    C6 C7 C8 . . 121.0(9) ?
    C6 C7 H7A . . 119.5 ?
    C8 C7 H7A . . 119.5 ?
    C7 C8 N1 . . 120.6(9) ?
    C7 C8 C9 . . 124.2(9) ?
    N1 C8 C9 . . 115.2(8) ?
    N2 C9 C8 . . 119.0(9) ?
    N2 C9 H9A . . 120.5 ?
    C8 C9 H9A . . 120.5 ?
    C15 C10 C11 . . 119.4(9) ?
    C15 C10 N2 . . 121.8(8) ?
    C11 C10 N2 . . 118.8(8) ?
    C12 C11 C10 . . 119.3(9) ?
    C12 C11 H11A . . 120.3 ?
    C10 C11 H11A . . 120.3 ?
    C11 C12 C13 . . 120.0(9) ?
    C11 C12 H12A . . 120.0 ?
    C13 C12 H12A . . 120.0 ?
    C14 C13 C12 . . 121.0(10) ?
    C14 C13 Cl1 . . 119.2(8) ?
    C12 C13 Cl1 . . 119.9(8) ?
    C15 C14 C13 . . 119.9(10) ?
    C15 C14 H14A . . 120.0 ?
    C13 C14 H14A . . 120.0 ?
    C14 C15 C10 . . 120.4(9) ?
    C14 C15 H15A . . 119.8 ?
    C10 C15 H15A . . 119.8 ?
data_global
_journal_date_recd_electronic     2010-09-16
_journal_date_accepted     2010-10-28
_journal_name_full     'Acta Crystallographica, Section E'
_journal_year     2010
_journal_volume     66
_journal_issue     12
_journal_page_first     m1647
_journal_page_last     m1647
_journal_paper_category     QM
_journal_coeditor_code     GK2300
_publ_contact_author_name     'Mehdi Khalaj'
_publ_contact_author_address
; Department of Chemistry
  Islamic Azad University
  Buinzahra Branch
  Buinzahra
  Qazvin
  Iran
;
_publ_contact_author_email     dehganpour_farasha@yahoo.com
_publ_contact_author_fax     '98 21 88041344'
_publ_contact_author_phone     '98 21 88041344'
_publ_section_title
;\
Bromidotricarbonyl[4-chloro-<i>N</i>-(2-pyridylmethylidene)aniline-\
\k^2^<i>N</i>,<i>N'</i>]rhenium(I)
;
loop_
    _publ_author_name
    _publ_author_footnote
    _publ_author_address
    'Khalaj, Mehdi' .
; Department of Chemistry
  Islamic Azad University
  Buinzahra Branch
  Buinzahra
  Qazvin
  Iran
;
    'Dehghanpour, Saeed' .
; Department of Chemistry
  Alzahra University
  Vanak
  Tehran
  Iran
;
    'Roghaieh Aleeshah' .
; Department of Chemistry
  Alzahra University
  Vanak
  Tehran
  Iran
;
    'Mahmoudi, Ali' .
; Department of Chemistry
  Islamic Azad University
  Karaj Branch
  Karaj
  Iran
;
