# Supplementary material for: Bromidotricarbon­yl[4-chloro-N-(2-pyridyl­methyl­idene)aniline-κ2 N,N′]rhenium(I)
Source: Acta Crystallogr Sect E Struct Rep Online. 2010 Nov 24;66(Pt 12):m1647. doi: 10.1107/S1600536810044211 (PMC3011448; doi:10.1107/S1600536810044211)
Supplement: Supplementary file 2 [file e-66-m1647-Isup2.hkl]

# 
# h,k,l, Fc-squared, Fo-squared, sigma(Fo-squared) and status flag 
# 
data_I
_shelx_title ' k09199 in P-1' 
_shelx_refln_list_code          4 
_shelx_F_calc_maximum      258.87 
_exptl_crystal_F_000       528.00 
_reflns_d_resolution_high  0.7671 
 
loop_ 
 _symmetry_equiv_pos_as_xyz 
 'x, y, z' 
 '-x, -y, -z' 
 
_cell_length_a     8.6559 
_cell_length_b     8.9037 
_cell_length_c    10.9442 
_cell_angle_alpha  75.691 
_cell_angle_beta   83.001 
_cell_angle_gamma  81.808 
 
_shelx_F_squared_multiplier     1.000 
 
loop_ 
 _refln_index_h 
 _refln_index_k 
 _refln_index_l 
 _refln_F_squared_calc 
 _refln_F_squared_meas 
 _refln_F_squared_sigma 
 _refln_observed_status 
   2   0   0    29661.30    28173.92    681.18 o 
   3   0   0     4878.75     4446.69    198.63 o 
   4   0   0     4342.41     4087.57    155.40 o 
   5   0   0      398.51      431.74    126.62 o 
   6   0   0      432.75      415.31     48.51 o 
   7   0   0       56.49      -22.30     43.82 o 
   8   0   0      228.57      161.68    102.95 o 
   9   0   0      915.68     1221.42    203.33 o 
  10   0   0       73.30        0.00    116.34 o 
  11   0   0      542.28      890.88    186.66 o 
 -10   1   0      107.16      109.82     93.15 o 
  -9   1   0     1946.67     2332.66    273.64 o 
  -8   1   0       15.82       15.44     57.48 o 
  -7   1   0     1363.99     1345.56    198.58 o 
  -6   1   0      974.48      982.17    128.39 o 
  -5   1   0      743.09      775.02     53.69 o 
  -4   1   0     5369.33     5362.38    184.51 o 
  -3   1   0      116.41      105.33     26.20 o 
  -2   1   0     7563.05     7300.98    277.32 o 
  -1   1   0     6499.21     5977.69    224.76 o 
   1   1   0    22619.12    21764.04    775.79 o 
   2   1   0    17650.50    17236.65    415.95 o 
   3   1   0    19566.44    18797.69    424.53 o 
   4   1   0     6193.21     5740.91    158.21 o 
   5   1   0     9673.48    10057.47    260.12 o 
   6   1   0      645.70      508.00     52.89 o 
   7   1   0     2095.17     2613.81    216.16 o 
   8   1   0       48.05      110.44     46.24 o 
   9   1   0      318.24      528.07    122.50 o 
  10   1   0      280.00      456.67    158.02 o 
  11   1   0       13.48      282.34    149.69 o 
 -10   2   0      663.62      683.92    157.66 o 
  -9   2   0     1379.73     1783.93    254.79 o 
  -8   2   0     2170.04     2860.01    250.08 o 
  -7   2   0     1734.11     1739.47    164.99 o 
  -6   2   0     4979.88     4892.15    199.12 o 
  -5   2   0        8.47       11.45     47.55 o 
  -4   2   0     1334.42     1044.65    125.95 o 
  -3   2   0      736.96      584.70     66.87 o 
  -2   2   0       96.76       97.36     24.41 o 
  -1   2   0     6477.21     6360.83    318.58 o 
   0   2   0      777.70      818.88     50.09 o 
   1   2   0     4698.57     4413.32    101.66 o 
   2   2   0     1360.20     1378.03     64.76 o 
   3   2   0    37938.37    37685.92    888.33 o 
   4   2   0      342.63      327.07     33.98 o 
   5   2   0    22331.48    23417.90    778.00 o 
   6   2   0     1301.68     1266.20    104.95 o 
   7   2   0     3080.61     3276.59    160.14 o 
   8   2   0     2481.53     2388.14    341.21 o 
   9   2   0      451.79      475.16    131.93 o 
  10   2   0       81.99       23.20    110.54 o 
  11   2   0        6.36      128.26     82.25 o 
 -10   3   0     1239.14     1372.92    230.87 o 
  -9   3   0       42.01       84.81    132.65 o 
  -8   3   0     3610.35     4654.08    424.05 o 
  -7   3   0      352.07      282.48     86.11 o 
  -6   3   0     6405.24     6646.23    594.02 o 
  -5   3   0     1016.84      815.31     69.40 o 
  -4   3   0     4286.97     4253.51    203.87 o 
  -3   3   0      226.36      208.52     62.34 o 
  -2   3   0      728.00      653.80     52.92 o 
  -1   3   0     5075.88     5011.27    154.34 o 
   0   3   0     1305.21     1335.85     55.16 o 
   1   3   0     4455.31     4103.70    175.04 o 
   2   3   0     3900.63     3526.14     97.32 o 
   3   3   0    11560.78    11669.03    322.20 o 
   4   3   0     9964.59     9803.74    348.77 o 
   5   3   0     7078.15     7225.78    363.45 o 
   6   3   0     5839.47     5581.92    209.79 o 
   7   3   0     1546.55     1523.64     89.86 o 
   8   3   0     2254.12     2091.19    111.19 o 
   9   3   0       68.23       54.95     59.73 o 
  10   3   0      666.89      622.37    111.33 o 
  -9   4   0      513.13      462.83    171.80 o 
  -8   4   0      636.18      828.54    166.36 o 
  -7   4   0     1724.87     1880.33    213.84 o 
  -6   4   0     2406.10     2760.34    235.95 o 
  -5   4   0     5771.39     6050.92    376.94 o 
  -4   4   0     4804.08     4767.95    298.11 o 
  -3   4   0     6513.16     6259.26    264.88 o 
  -2   4   0      620.94      504.39     77.03 o 
  -1   4   0    10383.05    10867.14    282.67 o 
   0   4   0     1729.97     1643.49     56.97 o 
   1   4   0     1738.00     1699.01     59.66 o 
   2   4   0     4729.10     4797.36    196.12 o 
   3   4   0      138.51      137.98     18.62 o 
   4   4   0     5528.44     5721.28    222.96 o 
   5   4   0       29.94       31.32     21.63 o 
   6   4   0     5391.16     5270.50    232.22 o 
   7   4   0        5.69       36.71     32.18 o 
   8   4   0     6205.15     6575.59    260.11 o 
   9   4   0       38.03      -57.57     67.03 o 
  10   4   0     1273.27      763.10    260.41 o 
  -9   5   0      193.74      252.98    167.08 o 
  -8   5   0        4.31      -20.30    126.13 o 
  -7   5   0     1873.20     2097.80    220.00 o 
  -6   5   0       39.06      -45.30     60.53 o 
  -5   5   0     7021.68     7591.65    496.18 o 
  -4   5   0      602.28      414.07     68.74 o 
  -3   5   0    14455.60    14352.07    719.77 o 
  -2   5   0     3192.84     3071.13    114.92 o 
  -1   5   0     9558.25    10519.50    386.62 o 
   0   5   0      729.99      695.26     42.90 o 
   1   5   0     1088.44     1031.60     47.83 o 
   2   5   0     1270.10     1349.71     73.46 o 
   3   5   0      177.37      177.97     25.03 o 
   4   5   0     3173.04     3360.26    125.11 o 
   5   5   0      146.83      113.48     32.98 o 
   6   5   0     2198.77     1978.47    118.31 o 
   7   5   0     2550.72     2209.33    109.47 o 
   8   5   0     1651.18     1512.64    109.42 o 
   9   5   0     1514.65     1185.71    337.43 o 
  10   5   0      308.56      224.72    127.40 o 
  -8   6   0        5.09      -44.22    127.58 o 
  -7   6   0      977.85      776.71    187.38 o 
  -6   6   0      899.56      887.98    148.96 o 
  -5   6   0     1685.89     1120.77    473.71 o 
  -4   6   0      876.40      554.88     69.77 o 
  -3   6   0     1941.81     1503.06    128.14 o 
  -2   6   0     8027.17     8182.82    335.44 o 
  -1   6   0     2911.20     2892.42    135.85 o 
   0   6   0     5782.67     6297.60    254.87 o 
   1   6   0     1262.02     1260.13     62.66 o 
   2   6   0     5269.78     6363.79    178.15 o 
   3   6   0      333.26      327.00     37.09 o 
   4   6   0     1158.05     1166.47    161.32 o 
   5   6   0      464.19      394.45     39.79 o 
   6   6   0      130.08       83.78     30.52 o 
   7   6   0     2073.91     1953.95    186.13 o 
   8   6   0        5.43        7.17     90.43 o 
   9   6   0     1325.84     1443.56    167.55 o 
  10   6   0        4.52       30.08    115.98 o 
  -7   7   0      183.86       19.21    158.02 o 
  -6   7   0      887.49     1061.95    175.06 o 
  -5   7   0       13.93      -73.21     73.21 o 
  -4   7   0     2103.39     2153.98    196.44 o 
  -3   7   0       20.70      115.98     70.68 o 
  -2   7   0     5030.53     5229.90    259.65 o 
  -1   7   0        6.22       52.96     63.74 o 
   0   7   0     8517.21     9816.38    286.66 o 
   1   7   0      825.33      799.66     45.46 o 
   2   7   0     7768.10     9214.71    330.88 o 
   3   7   0     1786.30     2086.76     92.78 o 
   4   7   0     1201.94     1168.68     72.78 o 
   5   7   0     1242.36     1147.41     81.43 o 
   6   7   0       17.12      -23.66     32.35 o 
   7   7   0      641.35      487.62    117.45 o 
   8   7   0       10.30     -115.62    115.62 o 
   9   7   0      294.10      150.05    121.42 o 
  -6   8   0      316.75      340.33    127.94 o 
  -5   8   0        0.17       14.50    134.46 o 
  -4   8   0     1262.51     1368.21    221.45 o 
  -3   8   0     1269.54     1239.54    176.15 o 
  -2   8   0     1696.82     1597.63    272.74 o 
  -1   8   0     2556.79     2425.08    142.00 o 
   0   8   0     2089.37     2048.28    113.60 o 
   1   8   0     4502.35     5006.59    199.33 o 
   2   8   0     1172.77     1216.90    105.99 o 
   3   8   0     4046.41     4544.92    161.47 o 
   4   8   0     1886.94     1815.43    133.35 o 
   5   8   0     1472.92     1816.85    135.19 o 
   6   8   0        6.99       95.68    123.59 o 
   7   8   0      733.82      523.62    117.85 o 
   8   8   0       61.98       45.90     91.90 o 
  -5   9   0        8.04       61.25    108.73 o 
  -4   9   0      368.68      260.59    139.90 o 
  -3   9   0      916.88      707.84    154.04 o 
  -2   9   0      148.91      183.39    127.22 o 
  -1   9   0     1597.34     1679.64    254.43 o 
   0   9   0      127.65      275.62     74.91 o 
   1   9   0     2862.38     3618.53    180.85 o 
   2   9   0      199.86      204.03     43.38 o 
   3   9   0     3239.90     3568.40    251.05 o 
   4   9   0      405.96      472.61    127.58 o 
   6   9   0      421.14      443.99    159.47 o 
   7   9   0      742.07      817.30    162.01 o 
  -3  10   0      364.12      245.01    122.50 o 
  -2  10   0       36.74      156.57    141.35 o 
  -1  10   0      570.32      698.06    146.43 o 
   0  10   0      321.21      299.14    142.08 o 
   1  10   0      749.03      704.21    210.21 o 
   2  10   0     1280.51     1589.60    121.87 o 
   3  10   0      511.45      485.94    130.84 o 
   6  10   0     1382.44     1356.97    188.47 o 
  -1  11   0      458.29      433.00    129.20 o 
   0  11   0       81.72       63.12    154.40 o 
   1  11   0      169.25      111.06     75.93 o 
   2  11   0      826.57      930.38    154.40 o 
   3  11   0        9.61     -135.91    135.91 o 
  -1 -11   1      168.37      105.83    172.52 o 
  -3 -10   1      545.30      638.62    189.56 o 
  -2 -10   1      401.76      548.91     73.94 o 
  -1 -10   1      112.70      113.16     72.89 o 
   0 -10   1      806.61      755.67    117.33 o 
   1 -10   1       67.06      -77.56    113.81 o 
   2 -10   1     1013.33      864.42    196.80 o 
   3 -10   1      481.51      351.93    156.57 o 
  -7  -9   1      584.29      738.29    171.43 o 
  -6  -9   1      935.52      988.37    163.10 o 
  -5  -9   1      849.26      781.78    162.01 o 
  -3  -9   1      630.46      588.22     63.55 o 
  -2  -9   1     1296.67     1459.71    173.21 o 
  -1  -9   1       80.78       33.97     43.04 o 
   0  -9   1     1938.84     1973.62    164.61 o 
   1  -9   1      302.71      523.36     89.52 o 
   2  -9   1      299.13      406.66     91.70 o 
   3  -9   1     1640.44     1416.41    195.35 o 
   4  -9   1       72.59       38.78    145.34 o 
   5  -9   1      952.04     1040.93    187.02 o 
  -8  -8   1      900.83      844.22    123.68 o 
  -7  -8   1       81.94       97.13    168.53 o 
  -6  -8   1     2890.46     2776.66    215.29 o 
  -5  -8   1       48.53      131.20    102.57 o 
  -4  -8   1     5275.24     5599.37    274.32 o 
  -3  -8   1      151.56      119.26     36.18 o 
  -2  -8   1     4146.09     4728.20    169.35 o 
  -1  -8   1      366.74      284.32     47.45 o 
   0  -8   1     1168.17     1284.06     88.98 o 
   1  -8   1      591.78      440.30     63.20 o 
   2  -8   1      204.66      132.33    110.00 o 
   3  -8   1      522.86      416.44    120.69 o 
   4  -8   1        4.85       68.86    103.30 o 
   5  -8   1      883.29      653.84    194.27 o 
   6  -8   1      250.89      272.92    134.10 o 
  -9  -7   1       33.68       26.97    167.81 o 
  -8  -7   1      444.15      349.03    179.77 o 
  -7  -7   1      124.09       67.85     71.83 o 
  -6  -7   1     2088.67     2117.98    142.06 o 
  -5  -7   1     1441.54     1444.12     86.07 o 
  -4  -7   1     2230.90     2296.11    164.86 o 
  -3  -7   1     3082.42     3639.14    122.14 o 
  -2  -7   1     3902.23     4473.86    141.83 o 
  -1  -7   1     4906.10     5514.73    165.10 o 
   0  -7   1     1395.29     1484.74     86.43 o 
   1  -7   1     1531.12     1588.62    104.55 o 
   2  -7   1      178.85      125.05     68.52 o 
   3  -7   1     1740.77     1573.63    346.13 o 
   4  -7   1      245.77       96.99     62.34 o 
   5  -7   1      298.93      262.04    104.02 o 
   6  -7   1      838.31      872.03    182.31 o 
   7  -7   1       65.12      151.14    165.63 o 
  -9  -6   1        1.46      -84.28     84.28 o 
  -8  -6   1      592.74      625.22    113.69 o 
  -7  -6   1      302.47      279.28     92.38 o 
  -6  -6   1      447.19      373.72     59.69 o 
  -5  -6   1     3396.08     3770.88    209.45 o 
  -4  -6   1       41.01       33.89     20.28 o 
  -3  -6   1     6100.00     6498.08    201.69 o 
  -2  -6   1       13.09        0.17     21.07 o 
  -1  -6   1    11925.00    13566.84    319.47 o 
   0  -6   1       58.87       47.69     27.19 o 
   1  -6   1    10801.20    11674.63    453.46 o 
   2  -6   1      682.04      551.93     56.66 o 
   3  -6   1     5507.74     5377.21    311.80 o 
   4  -6   1     1046.20      821.05    173.79 o 
   5  -6   1      223.85      148.03     87.53 o 
   6  -6   1      443.37      216.01    130.48 o 
   7  -6   1       11.81      210.21    145.34 o 
   8  -6   1      211.17      320.03    150.05 o 
 -10  -5   1      746.54      611.57    133.58 o 
  -9  -5   1      203.57       79.92     84.11 o 
  -8  -5   1      546.10      487.22    100.08 o 
  -7  -5   1      827.68      780.26     46.34 o 
  -6  -5   1       96.41       73.27     24.79 o 
  -5  -5   1     1414.32     1517.88     61.81 o 
  -4  -5   1      103.97       79.38     20.07 o 
  -3  -5   1     7293.36     8086.91    322.44 o 
  -2  -5   1     3941.04     4266.57    183.46 o 
  -1  -5   1    10645.14    11838.52    259.82 o 
   0  -5   1     5645.92     5454.43    166.57 o 
   1  -5   1     6466.77     6370.28    198.93 o 
   2  -5   1    10742.70    11112.99    340.21 o 
   3  -5   1     2171.50     1793.04    114.91 o 
   4  -5   1     2716.67     2448.59    266.39 o 
   5  -5   1      389.40      314.60     67.41 o 
   6  -5   1     1298.18     1748.41    197.89 o 
   7  -5   1        2.04       92.42    113.08 o 
   8  -5   1      293.71      303.36    144.25 o 
   9  -5   1       49.38      231.60    128.67 o 
 -10  -4   1      434.73      465.46    117.13 o 
  -9  -4   1     1236.29     1009.96    237.94 o 
  -8  -4   1      303.88      315.37     95.52 o 
  -7  -4   1     1837.38     1897.36     93.63 o 
  -6  -4   1      175.54      119.99     37.37 o 
  -5  -4   1     1745.48     1707.22     72.28 o 
  -4  -4   1      406.82      370.55     24.33 o 
  -3  -4   1     2063.16     2226.10    135.33 o 
  -2  -4   1     7561.85     8107.47    224.92 o 
  -1  -4   1        8.01        4.47     12.97 o 
   0  -4   1    16859.10    17629.73    458.31 o 
   1  -4   1      185.21      135.63     24.12 o 
   2  -4   1    15633.17    15865.13    422.48 o 
   3  -4   1       64.34       56.28    126.67 o 
   4  -4   1    10542.76    11130.59    482.44 o 
   5  -4   1       39.08       59.11     71.04 o 
   6  -4   1     4360.72     5337.28    501.25 o 
   7  -4   1      960.18      994.53    169.26 o 
   8  -4   1      565.52      606.00    132.29 o 
   9  -4   1      444.17      586.06    148.24 o 
 -10  -3   1        0.98     -112.19    112.19 o 
  -9  -3   1     3447.50     3191.33    239.49 o 
  -8  -3   1       56.90        2.57     37.23 o 
  -7  -3   1     5395.46     5478.53    401.00 o 
  -6  -3   1     1050.97      927.20     43.97 o 
  -5  -3   1     4206.30     4179.71    197.34 o 
  -4  -3   1      634.99      506.02     41.44 o 
  -3  -3   1      225.49      180.97     19.01 o 
  -2  -3   1     3064.28     3168.88     79.00 o 
  -1  -3   1        2.49       10.29     12.55 o 
   0  -3   1     1919.75     1780.58     58.47 o 
   1  -3   1     6945.89     7247.49    212.62 o 
   2  -3   1    10945.88    10811.14    388.23 o 
   3  -3   1     9593.31     9970.50    561.78 o 
   4  -3   1     4785.75     4692.95    191.15 o 
   5  -3   1     9401.13     9364.11    465.92 o 
   6  -3   1     2018.91     2188.81    161.45 o 
   7  -3   1     4102.68     4489.71    782.69 o 
   8  -3   1      317.81      166.36     91.33 o 
   9  -3   1      672.48      618.68    134.83 o 
  10  -3   1        1.82      156.57    167.45 o 
 -11  -2   1      395.65      565.41    149.69 o 
 -10  -2   1      168.79      219.99     83.47 o 
  -9  -2   1     1678.48     1794.12    390.71 o 
  -8  -2   1     3398.32     3681.61    342.65 o 
  -7  -2   1     3838.11     3625.09    308.83 o 
  -6  -2   1     9738.03    10933.03    426.19 o 
  -5  -2   1     1491.02     1315.75     59.45 o 
  -4  -2   1    10352.78    10730.09    317.14 o 
  -3  -2   1      538.75      410.78     23.01 o 
  -2  -2   1     1651.56     1537.32     55.95 o 
  -1  -2   1      157.90      143.99     15.20 o 
   0  -2   1      396.73      318.23     22.81 o 
   1  -2   1     2114.96     2091.96     79.97 o 
   2  -2   1     1163.13     1044.14     63.64 o 
   3  -2   1    13066.92    12907.30    464.11 o 
   4  -2   1      332.47      356.28     88.98 o 
   5  -2   1    12352.16    12884.88    559.59 o 
   6  -2   1      977.43      869.15     79.23 o 
   7  -2   1     5167.16     5093.92    531.75 o 
   8  -2   1      289.71      201.15    114.17 o 
   9  -2   1     1791.39     2134.77    252.62 o 
  10  -2   1      150.56      606.72    142.44 o 
 -11  -1   1       81.07      157.37    113.12 o 
 -10  -1   1      543.51      915.99    261.86 o 
  -9  -1   1       17.32       16.67     72.49 o 
  -8  -1   1     3362.51     3789.86    277.82 o 
  -7  -1   1      413.59      289.70    137.99 o 
  -6  -1   1     7755.65     7909.11    523.03 o 
  -5  -1   1      146.66       92.45     24.46 o 
  -4  -1   1    23352.73    23659.37    774.35 o 
  -3  -1   1     5868.94     5896.35    148.61 o 
  -2  -1   1    29506.58    28087.69    473.14 o 
  -1  -1   1     9915.22     9365.72    210.81 o 
   0  -1   1    15403.07    14529.01    320.29 o 
   1  -1   1    13399.44    12505.95    402.74 o 
   2  -1   1      309.33      327.70     68.32 o 
   3  -1   1      894.31      809.42     84.63 o 
   4  -1   1      293.68      248.69     32.91 o 
   5  -1   1     1724.69     1492.86     84.75 o 
   6  -1   1     3423.32     3421.95    174.05 o 
   7  -1   1     2499.40     2608.69    138.42 o 
   8  -1   1     1504.07     1502.82    456.31 o 
   9  -1   1      706.64     1046.00    175.78 o 
  10  -1   1     1748.85     2615.36    283.43 o 
 -11   0   1        2.91      115.85    108.59 o 
 -10   0   1      179.11      406.29    139.18 o 
  -9   0   1       26.43      -27.55     98.58 o 
  -8   0   1      979.06     1328.52    219.46 o 
  -7   0   1     1026.01     1142.06    178.38 o 
  -6   0   1     4903.90     5057.29    216.68 o 
  -5   0   1     7841.47     8575.95    287.49 o 
  -4   0   1    12746.85    12333.43    472.13 o 
  -3   0   1    29281.02    28430.55    766.37 o 
  -2   0   1    10477.55     9595.82    252.01 o 
  -1   0   1    19960.98    19409.63    338.86 o 
   1   0   1    22115.78    20898.87    635.09 o 
   2   0   1       28.38       31.80     10.28 o 
   3   0   1     1487.88     1378.14     61.99 o 
   4   0   1     1045.91      985.10     62.54 o 
   5   0   1      941.45      959.10     73.95 o 
   6   0   1     3214.13     3431.66    153.70 o 
   7   0   1       16.01       14.01     47.39 o 
   8   0   1     2935.86     2835.45    312.51 o 
   9   0   1      223.56      170.35     76.84 o 
  10   0   1     1545.35     2099.61    251.17 o 
  11   0   1      137.17      330.91    117.79 o 
 -10   1   1      377.74      499.08    169.98 o 
  -9   1   1        2.75       32.62     97.50 o 
  -8   1   1      502.78      648.56     96.28 o 
  -7   1   1      572.50      622.84    139.12 o 
  -6   1   1      617.18      526.27     57.69 o 
  -5   1   1     8314.94     8713.01    448.40 o 
  -4   1   1     3087.87     2826.21    176.56 o 
  -3   1   1    22511.22    22184.62    756.27 o 
  -2   1   1     2884.67     2692.37    123.67 o 
  -1   1   1    30175.25    30838.32   1006.31 o 
   0   1   1     6369.13     6313.02    224.37 o 
   1   1   1    16216.46    16371.39    490.24 o 
   2   1   1     2213.59     1899.42     74.27 o 
   3   1   1    11448.81    11503.51    278.02 o 
   4   1   1     6786.21     6925.86    189.19 o 
   5   1   1       20.15       36.16     26.46 o 
   6   1   1     3725.22     3628.37    254.98 o 
   7   1   1      391.58      353.45     55.85 o 
   8   1   1     1267.41     1218.79    206.54 o 
   9   1   1     1259.93     1510.65    200.79 o 
  10   1   1      448.64      723.79    146.06 o 
  11   1   1      452.64      792.29    193.90 o 
 -10   2   1      926.76      713.28    189.56 o 
  -9   2   1      620.08      550.55    160.56 o 
  -8   2   1      283.55      212.03    111.27 o 
  -7   2   1      921.97      914.20     78.68 o 
  -6   2   1      112.72       66.00     62.53 o 
  -5   2   1     1792.69     1962.58     96.21 o 
  -4   2   1     1466.40     1288.31     91.90 o 
  -3   2   1     2041.09     1824.11    105.32 o 
  -2   2   1     9850.20    10069.97    603.82 o 
  -1   2   1    10232.46    10510.14    532.42 o 
   0   2   1    34642.56    36333.75   1046.79 o 
   1   2   1    11329.46    11015.94    457.48 o 
   2   2   1    32079.46    32718.91    913.18 o 
   3   2   1     2902.58     2762.01     99.17 o 
   4   2   1    15302.16    15939.60    487.56 o 
   5   2   1       43.18       18.48     25.46 o 
   6   2   1     2451.14     2583.76    181.69 o 
   7   2   1      112.57       59.77     36.98 o 
   8   2   1       37.68      127.89     55.27 o 
   9   2   1      813.12     1011.57    165.27 o 
  10   2   1        1.37      -40.23     92.06 o 
  11   2   1      483.49      854.27    181.58 o 
 -10   3   1       63.11      116.71    121.78 o 
  -9   3   1     1395.55     1947.02    243.56 o 
  -8   3   1        2.65      -21.02     93.87 o 
  -7   3   1     1260.82     1114.86    151.14 o 
  -6   3   1       50.64       32.02     38.61 o 
  -5   3   1     1163.35     1309.82     86.75 o 
  -4   3   1      339.97      289.07     54.59 o 
  -3   3   1     4360.16     4380.14    198.62 o 
  -2   3   1     8552.35     8319.94    323.17 o 
  -1   3   1       28.41       47.70     28.88 o 
   0   3   1    39784.77    41943.03   1253.16 o 
   1   3   1     5232.72     5043.17    137.42 o 
   2   3   1    22848.66    22559.31    759.37 o 
   3   3   1     4803.00     4465.87    158.58 o 
   4   3   1     5476.45     5367.12    182.09 o 
   5   3   1     2008.50     1802.75     78.16 o 
   6   3   1     4472.07     4347.19    225.25 o 
   7   3   1      706.74      665.62     70.95 o 
   8   3   1      678.50      593.32    186.06 o 
   9   3   1      787.19      703.78    284.88 o 
  10   3   1       16.62     -100.76    100.76 o 
  11   3   1      281.15       60.89    133.02 o 
  -9   4   1     1077.11     1629.16    232.69 o 
  -8   4   1      183.45      127.22    127.22 o 
  -7   4   1     2926.54     3160.11    333.81 o 
  -6   4   1     1448.39     1537.16    347.58 o 
  -5   4   1     1903.35     1916.44    131.18 o 
  -4   4   1     4777.67     4521.85    237.58 o 
  -3   4   1       25.92       54.42     54.73 o 
  -2   4   1     2849.18     2798.00     92.98 o 
  -1   4   1     2114.08     1896.82    100.87 o 
   0   4   1     3956.99     4055.84    115.37 o 
   1   4   1     4956.25     4860.19    166.93 o 
   2   4   1     5596.15     5880.33    219.40 o 
   3   4   1    13840.05    14255.20    841.41 o 
   4   4   1     4811.95     4700.24    241.32 o 
   5   4   1    11184.93    11460.29    448.07 o 
   6   4   1      578.03      502.90     56.56 o 
   7   4   1     4230.15     4481.10    285.44 o 
   8   4   1        1.10       27.17     43.35 o 
   9   4   1      973.97     1037.56     96.76 o 
  10   4   1       37.62      -40.59    121.78 o 
  -9   5   1      383.20      323.66    159.47 o 
  -8   5   1     1612.60     1859.31    260.23 o 
  -7   5   1      867.94      851.73    164.18 o 
  -6   5   1     5006.71     5899.79    466.10 o 
  -5   5   1      192.85      154.23     73.69 o 
  -4   5   1     2441.29     2673.38    205.68 o 
  -3   5   1       82.53       43.19     19.17 o 
  -2   5   1     1918.17     1765.16    114.09 o 
  -1   5   1      662.27      699.80     91.70 o 
   0   5   1       74.09       69.45     15.96 o 
   1   5   1     2009.84     2043.65    103.42 o 
   2   5   1      382.24      378.49     31.64 o 
   3   5   1     9922.52    10749.81    447.93 o 
   4   5   1     1516.07     1427.51     97.51 o 
   5   5   1    12425.26    13255.68    447.12 o 
   6   5   1     1387.36     1234.24     62.26 o 
   7   5   1     3971.47     3526.48    181.88 o 
   8   5   1     1885.76     1605.25    145.27 o 
   9   5   1      789.79      665.10     88.22 o 
  10   5   1      303.83      107.64    107.64 o 
  -8   6   1      962.49     1109.06    151.14 o 
  -7   6   1      499.44      492.55    183.76 o 
  -6   6   1     1825.81     1728.84    230.15 o 
  -5   6   1     1182.44      877.47    152.59 o 
  -4   6   1     4223.87     3446.57    565.77 o 
  -3   6   1      258.39      120.29    106.19 o 
  -2   6   1     3768.06     3733.61    299.37 o 
  -1   6   1     2804.39     2653.14    123.90 o 
   0   6   1     1110.14     1132.81     66.28 o 
   1   6   1     2864.54     3125.66    105.14 o 
   2   6   1      733.00      719.32    119.80 o 
   3   6   1     2286.64     2350.11     98.16 o 
   4   6   1     4463.22     4685.68    210.60 o 
   5   6   1     1201.23     1160.24     67.80 o 
   6   6   1     3643.84     3636.44    143.06 o 
   7   6   1      595.86      445.52     68.06 o 
   8   6   1     2933.81     2672.11    191.24 o 
   9   6   1      146.85       54.21     80.18 o 
  10   6   1     1048.85      722.11    127.65 o 
  -7   7   1      625.71      646.23    165.63 o 
  -6   7   1      376.31      385.64    123.95 o 
  -5   7   1     2239.17     2178.26    272.92 o 
  -4   7   1      967.51      935.09    148.24 o 
  -3   7   1     9071.19     9423.78    686.82 o 
  -2   7   1      297.12      255.76     63.36 o 
  -1   7   1     6770.37     7354.61    267.18 o 
   0   7   1       17.28       48.18     28.67 o 
   1   7   1     3958.98     4473.35    143.73 o 
   2   7   1      218.42      223.01     32.65 o 
   3   7   1      381.20      368.06     47.98 o 
   4   7   1      130.86      236.21     63.70 o 
   5   7   1       76.22       -6.93     36.52 o 
   6   7   1     1601.32     1554.07    103.16 o 
   7   7   1      103.63      -28.36     50.91 o 
   8   7   1     1776.57     1640.54    173.92 o 
   9   7   1      299.66      174.67     85.11 o 
  -6   8   1        7.34       14.14    140.26 o 
  -5   8   1     1827.46     1996.32    269.29 o 
  -4   8   1      436.29      394.70    112.36 o 
  -3   8   1     3351.66     2902.78    326.01 o 
  -2   8   1     1889.15     1778.90    156.65 o 
  -1   8   1     2997.92     2853.79    138.14 o 
   0   8   1     1162.68     1379.38    132.00 o 
   1   8   1     2381.95     2520.88    107.49 o 
   2   8   1     1165.44     1371.08     73.76 o 
   3   8   1      728.26      840.73     69.73 o 
   4   8   1     1795.97     1974.75    148.10 o 
   5   8   1      145.22       35.64     51.00 o 
   6   8   1      570.16      574.87     88.44 o 
   7   8   1      577.50      508.14    179.77 o 
   8   8   1      330.31      117.27    103.92 o 
  -5   9   1      250.74      103.66     89.52 o 
  -4   9   1      605.10      502.34    188.47 o 
  -3   9   1      220.55      -29.72    114.17 o 
  -2   9   1     2239.13     1840.10    231.96 o 
  -1   9   1      382.63      285.25     57.33 o 
   0   9   1     5134.13     5915.07    329.05 o 
   1   9   1      126.04       79.19     60.35 o 
   2   9   1     3784.13     4572.10    200.55 o 
   3   9   1        0.60        5.26     40.17 o 
   4   9   1     1783.51     1729.86    217.10 o 
   5   9   1      201.35      242.49     68.55 o 
   7   9   1      180.17      152.42     95.08 o 
  -4  10   1      232.67      215.65    158.02 o 
  -3  10   1        8.16     -133.38    133.38 o 
  -2  10   1      943.25      774.53    173.61 o 
  -1  10   1       72.98      173.61    142.08 o 
   0  10   1     1932.18     2151.75    184.27 o 
   1  10   1     1128.51     1205.94    109.87 o 
   2  10   1     2393.74     2654.23    164.81 o 
   3  10   1     1455.47     1660.40    195.35 o 
   4  10   1      816.58      596.21    126.49 o 
  -1  11   1      326.73      230.76    109.53 o 
   0  11   1      212.74      114.83     80.09 o 
   1  11   1      847.39      787.67    116.53 o 
   2  11   1       75.61       -4.75     89.56 o 
  -3 -10   2      400.01      423.58     94.28 o 
  -2 -10   2      126.76      159.84    121.05 o 
  -1 -10   2     1832.93     1552.60    382.19 o 
   0 -10   2        0.18       94.53     93.54 o 
   1 -10   2     2231.23     2051.41    241.75 o 
   2 -10   2      180.94      165.63    120.69 o 
  -6  -9   2      876.63      870.94    176.87 o 
  -5  -9   2      427.25      475.16    145.34 o 
  -4  -9   2      296.50      328.62     80.16 o 
  -3  -9   2     1119.69     1375.61    164.42 o 
  -2  -9   2       17.07      -48.27     48.27 o 
  -1  -9   2      904.39      770.51    107.95 o 
   0  -9   2      805.19      716.29    113.99 o 
   1  -9   2     1106.24     1064.85     96.77 o 
   2  -9   2     1433.72     1260.56    165.63 o 
   3  -9   2      628.22      458.12    134.83 o 
   4  -9   2      991.21      794.47    181.58 o 
   5  -9   2      215.02      191.73    115.26 o 
  -7  -8   2     1353.45     1589.88    164.72 o 
  -6  -8   2      632.66      519.38    200.79 o 
  -5  -8   2     1880.11     2328.31    250.45 o 
  -4  -8   2        4.98      -19.20     43.23 o 
  -3  -8   2     1871.86     1972.20     93.94 o 
  -2  -8   2       39.19      132.94     38.55 o 
  -1  -8   2      504.54      499.04     76.94 o 
   0  -8   2      808.08      698.25     71.22 o 
   1  -8   2        5.93       24.83     52.43 o 
   2  -8   2     1809.52     1906.43    220.73 o 
   3  -8   2        1.61       -5.07    111.27 o 
   4  -8   2     2950.17     3221.00    312.06 o 
   5  -8   2      121.52      200.79    147.15 o 
   6  -8   2     1377.68     1561.39    188.47 o 
  -8  -7   2       22.37      -38.25     98.93 o 
  -7  -7   2     2422.16     2416.84    175.57 o 
  -6  -7   2      233.17      221.00    104.07 o 
  -5  -7   2     3539.73     4873.72    417.17 o 
  -4  -7   2      595.42      573.60     42.07 o 
  -3  -7   2     1653.38     1837.93     80.58 o 
  -2  -7   2     1019.51     1074.45     66.24 o 
  -1  -7   2     1907.82     2081.56     82.02 o 
   0  -7   2     1698.04     1758.44    128.88 o 
   1  -7   2        9.64      -39.49     52.12 o 
   2  -7   2     2010.26     1828.02    195.49 o 
   3  -7   2      644.75      387.41     72.67 o 
   4  -7   2     1375.97     1029.69    143.53 o 
   5  -7   2     2335.03     2426.89    261.32 o 
   6  -7   2      411.39      268.57    164.18 o 
   7  -7   2      872.33      931.11    150.41 o 
  -9  -6   2      260.99      187.65    115.14 o 
  -8  -6   2      574.91      427.93    131.57 o 
  -7  -6   2     1201.07     1211.62    104.90 o 
  -6  -6   2     2349.77     2400.73    180.75 o 
  -5  -6   2     1294.17     1442.95    167.45 o 
  -4  -6   2     6980.54     8161.30    265.58 o 
  -3  -6   2     5185.26     5939.46    191.17 o 
  -2  -6   2     7497.42     8528.71    216.62 o 
  -1  -6   2      610.11      550.11     69.58 o 
   0  -6   2     5552.76     6207.99    199.42 o 
   1  -6   2       10.25       -8.91     38.82 o 
   2  -6   2     1848.47     1655.58    124.31 o 
   3  -6   2      783.15      619.25    106.99 o 
   4  -6   2       68.93       26.34     43.30 o 
   5  -6   2      860.81      652.61     84.26 o 
   6  -6   2        6.52      -30.81     92.06 o 
   7  -6   2     1101.90     1064.85    215.29 o 
   8  -6   2       39.95      188.11    132.29 o 
 -10  -5   2       72.03      150.77    109.09 o 
  -9  -5   2      108.87      -58.24     98.40 o 
  -8  -5   2      331.67      358.78    104.93 o 
  -7  -5   2      278.90      134.21     73.27 o 
  -6  -5   2     2436.57     2838.66    177.40 o 
  -5  -5   2       72.09       78.96     46.14 o 
  -4  -5   2    10262.85    10892.88    439.12 o 
  -3  -5   2     1593.91     1508.49     57.92 o 
  -2  -5   2    15323.89    16827.05    558.37 o 
  -1  -5   2     3689.87     3832.76    146.38 o 
   0  -5   2     5649.57     6118.10    194.60 o 
   1  -5   2     1425.22     1196.68     99.46 o 
   2  -5   2     3945.82     3844.53    148.11 o 
   3  -5   2      940.42      925.88     87.00 o 
   4  -5   2      880.74      596.20     96.71 o 
   5  -5   2      643.49      740.83    131.93 o 
   6  -5   2      242.86      225.07     94.23 o 
   7  -5   2     1200.97     1172.13    194.99 o 
   8  -5   2     1228.77     1009.76    210.21 o 
   9  -5   2      173.73      235.59    146.79 o 
 -10  -4   2      283.76      175.01     98.57 o 
  -9  -4   2      156.51      -91.17    104.55 o 
  -8  -4   2      815.74      713.86    117.53 o 
  -7  -4   2       29.28       39.46     54.09 o 
  -6  -4   2      793.33      851.22    104.02 o 
  -5  -4   2     1807.07     1671.10     99.07 o 
  -4  -4   2     1863.22     1665.63     94.06 o 
  -3  -4   2     7327.44     7910.87    374.55 o 
  -2  -4   2     2625.53     2590.03     93.36 o 
  -1  -4   2    14983.61    15416.12    339.72 o 
   0  -4   2     2616.81     2365.69     80.62 o 
   1  -4   2    19383.74    20105.19    505.53 o 
   2  -4   2     1466.88     1379.36     77.45 o 
   3  -4   2     9345.91     9641.37    358.31 o 
   4  -4   2       27.75       11.69     45.55 o 
   5  -4   2     5450.66     5517.81    628.65 o 
   6  -4   2      130.90       69.59     64.15 o 
   7  -4   2      153.25      171.43    139.18 o 
   8  -4   2      632.46      626.66    113.08 o 
   9  -4   2       15.32       80.46    155.49 o 
 -10  -3   2     1398.90     1204.22    157.12 o 
  -9  -3   2       38.26       28.52    157.66 o 
  -8  -3   2     2306.75     2481.79    130.68 o 
  -7  -3   2      128.39      102.82     34.81 o 
  -6  -3   2      439.38      410.61     47.54 o 
  -5  -3   2     1818.17     1922.74     95.36 o 
  -4  -3   2       49.84       38.71     45.81 o 
  -3  -3   2     1253.64     1101.37     49.04 o 
  -2  -3   2      272.81      256.52     21.01 o 
  -1  -3   2    12411.04    12301.20    280.98 o 
   0  -3   2      961.81      875.65     45.20 o 
   1  -3   2    32710.02    33229.10    819.05 o 
   2  -3   2     4839.54     4722.96    327.83 o 
   3  -3   2    12518.42    13147.57    448.78 o 
   4  -3   2     6177.26     5984.89    269.53 o 
   5  -3   2     1338.73     1262.22    217.83 o 
   6  -3   2     2054.63     2145.45    360.45 o 
   7  -3   2      370.56      431.15    104.67 o 
   8  -3   2      288.59      114.53    119.97 o 
   9  -3   2       16.43      -16.31    147.15 o 
  10  -3   2      326.54      551.27    142.08 o 
 -10  -2   2     1104.26     1152.92    238.85 o 
  -9  -2   2      676.16      767.96     82.94 o 
  -8  -2   2     2933.62     2974.07    213.13 o 
  -7  -2   2      688.82      575.63     81.09 o 
  -6  -2   2     1255.51     1287.70     80.07 o 
  -5  -2   2     2702.84     3041.88    123.11 o 
  -4  -2   2      701.71      633.36     42.28 o 
  -3  -2   2     8995.62     8747.60    265.37 o 
  -2  -2   2     2651.91     2526.58    102.68 o 
  -1  -2   2     2543.93     2355.30     63.89 o 
   0  -2   2    15700.31    15516.38    356.95 o 
   1  -2   2     3014.31     2620.96    117.67 o 
   2  -2   2    17424.25    17425.65    566.42 o 
   3  -2   2     1023.46      903.93     60.92 o 
   4  -2   2     9938.00    10003.46    388.90 o 
   5  -2   2     1875.39     1651.27    271.29 o 
   6  -2   2     5420.24     5908.67    357.73 o 
   7  -2   2       96.12       -2.59     51.93 o 
   8  -2   2     1855.34     1846.36    172.88 o 
   9  -2   2       67.84      159.84    110.18 o 
  10  -2   2      306.52      347.58    165.63 o 
 -10  -1   2      188.13      156.16     76.89 o 
  -9  -1   2     2305.47     2278.92    225.26 o 
  -8  -1   2      689.49      590.17     67.70 o 
  -7  -1   2     8002.30     7968.90    676.43 o 
  -6  -1   2      612.88      536.70     40.84 o 
  -5  -1   2    11360.46    12567.31    346.61 o 
  -4  -1   2       28.36       -1.85     16.82 o 
  -3  -1   2     7833.27     7527.23    173.03 o 
  -2  -1   2     3242.49     3106.43     65.92 o 
  -1  -1   2       22.45       36.69      7.46 o 
   0  -1   2     2414.48     2306.75     74.25 o 
   1  -1   2       12.68       28.09     39.32 o 
   2  -1   2     5126.22     5066.21    196.27 o 
   3  -1   2     1747.66     1624.55     90.33 o 
   4  -1   2    15119.14    15518.33    567.63 o 
   5  -1   2     1149.98      852.89     60.30 o 
   6  -1   2     8683.45     9375.17    647.64 o 
   7  -1   2     3342.64     3203.52    416.18 o 
   8  -1   2     1232.39     1184.98    366.06 o 
   9  -1   2     1016.48     1337.40    177.60 o 
  10  -1   2       99.86       27.55    143.89 o 
 -10   0   2        0.51     -109.28    109.64 o 
  -9   0   2     2046.99     2526.86    262.77 o 
  -8   0   2      246.36      292.30     62.58 o 
  -7   0   2     3302.58     3384.64    179.17 o 
  -6   0   2     3801.83     4420.08    333.65 o 
  -5   0   2    10005.35    10298.40    751.54 o 
  -4   0   2     6567.10     6577.33    230.05 o 
  -3   0   2     4200.92     4029.40    112.00 o 
  -2   0   2     2123.37     2008.41     65.83 o 
  -1   0   2     1485.39     1366.64     33.33 o 
   0   0   2    15352.98    15058.96    282.92 o 
   1   0   2      350.71      319.54     26.03 o 
   2   0   2     1552.61     1420.06     63.11 o 
   3   0   2    10773.54    10754.02    370.53 o 
   4   0   2     3490.83     3330.44    116.00 o 
   5   0   2    16876.71    17815.49    618.19 o 
   6   0   2      757.80      595.62     91.10 o 
   7   0   2     6223.62     6373.87    639.69 o 
   8   0   2      229.29      199.19     49.73 o 
   9   0   2     2532.77     3054.64    323.66 o 
  10   0   2       13.20       11.24    116.71 o 
  11   0   2      551.29     1014.10    174.33 o 
 -10   1   2      110.67      123.54    197.89 o 
  -9   1   2      740.32      787.07    102.75 o 
  -8   1   2     1826.29     2045.70    191.91 o 
  -7   1   2      317.05      174.32     73.64 o 
  -6   1   2     7905.35     8713.96    614.26 o 
  -5   1   2      847.63      815.50     76.88 o 
  -4   1   2    16124.08    16835.89    622.80 o 
  -3   1   2        7.72        0.83     14.24 o 
  -2   1   2    16749.90    16135.02    419.07 o 
  -1   1   2       25.49       44.14     59.38 o 
   0   1   2    20593.71    19874.19   1093.52 o 
   1   1   2     6716.74     6517.91    233.75 o 
   2   1   2     8015.66     7861.57    225.45 o 
   3   1   2     3403.59     3056.40     92.30 o 
   4   1   2      109.39      144.03     23.82 o 
   5   1   2     4827.95     4603.82    216.21 o 
   6   1   2     1389.47     1302.06     95.87 o 
   7   1   2     3269.65     3688.55    272.52 o 
   8   1   2      567.81      476.94     62.04 o 
   9   1   2     2576.23     3280.80    347.94 o 
  10   1   2      528.63      902.11    168.53 o 
  11   1   2      493.23      702.41    198.62 o 
 -10   2   2      288.13      415.72    151.50 o 
  -9   2   2       30.89      -21.38    111.63 o 
  -8   2   2      717.75      688.27    142.08 o 
  -7   2   2       18.74       19.76    119.90 o 
  -6   2   2     3707.95     4293.46    228.66 o 
  -5   2   2      385.44      288.00     50.99 o 
  -4   2   2    17225.61    18542.09    605.98 o 
  -3   2   2     2418.78     1918.35    183.21 o 
  -2   2   2    26795.71    27462.01    666.73 o 
  -1   2   2    22839.50    22681.69    556.61 o 
   0   2   2    13981.97    14334.95    470.02 o 
   1   2   2      979.11      822.37     60.31 o 
   2   2   2      560.95      427.22     37.76 o 
   3   2   2     2554.41     2509.61    164.51 o 
   4   2   2       49.67       -0.56     18.20 o 
   5   2   2      977.19      970.44     63.37 o 
   6   2   2      488.42      528.30     61.57 o 
   7   2   2     1301.63     1200.58    177.56 o 
   8   2   2     3604.18     3553.90    676.13 o 
   9   2   2      325.62      238.12    107.64 o 
  10   2   2     2168.19     2768.31    389.62 o 
  11   2   2        0.68     -109.82    121.42 o 
 -10   3   2      219.25      268.93    115.98 o 
  -9   3   2      187.09      239.21    124.68 o 
  -8   3   2      310.09      364.98     92.78 o 
  -7   3   2      201.11      201.61    158.75 o 
  -6   3   2     2251.87     2078.28    207.86 o 
  -5   3   2     3028.93     2917.44    252.80 o 
  -4   3   2     1454.04     1292.93     95.87 o 
  -3   3   2    14255.78    14758.30    630.28 o 
  -2   3   2      950.01      871.69     40.74 o 
  -1   3   2    34829.25    36178.14   1333.05 o 
   0   3   2     1567.61     1690.40     85.38 o 
   1   3   2    27579.38    28143.79   1460.04 o 
   2   3   2      182.78      192.45     21.14 o 
   3   3   2    11289.33    11816.41    673.59 o 
   4   3   2      322.35      272.45     37.95 o 
   5   3   2     1486.77     1321.50    121.40 o 
   6   3   2      855.89      721.00    150.77 o 
   7   3   2       22.00       43.51     41.32 o 
   8   3   2      965.23      976.18     83.47 o 
   9   3   2      194.70      156.36     72.34 o 
  10   3   2      962.81      867.32    199.34 o 
  11   3   2      113.04       89.16    130.84 o 
  -9   4   2       17.59      -70.68    126.49 o 
  -8   4   2     1061.72     1388.50    162.37 o 
  -7   4   2      123.34      -30.08     89.88 o 
  -6   4   2      602.25      528.27    255.34 o 
  -5   4   2     2302.99     2334.81    250.08 o 
  -4   4   2      257.71      249.15     53.28 o 
  -3   4   2     3949.51     4147.03    276.54 o 
  -2   4   2     2440.05     2390.94    119.34 o 
  -1   4   2    12859.78    13626.49    498.52 o 
   0   4   2     4938.27     4988.28    207.02 o 
   1   4   2    17320.48    17281.98    518.01 o 
   2   4   2     9900.36     9855.98    333.24 o 
   3   4   2    12425.62    12507.41    624.90 o 
   4   4   2    10619.07    10919.64    612.50 o 
   5   4   2     1731.90     1761.50    187.33 o 
   6   4   2     2047.47     2285.43    113.25 o 
   7   4   2        1.36      -29.91     48.75 o 
   8   4   2      619.16      601.81     67.52 o 
   9   4   2       23.54       26.97     68.90 o 
  10   4   2       38.72       74.65     92.99 o 
  -9   5   2      571.72      725.97    147.88 o 
  -8   5   2      191.69      -29.36    131.57 o 
  -7   5   2      825.34      997.80    166.36 o 
  -6   5   2      252.79      224.35     97.50 o 
  -5   5   2      627.14      900.30    128.67 o 
  -4   5   2        7.14       24.95     82.27 o 
  -3   5   2      583.89      586.14     83.04 o 
  -2   5   2     2008.66     2145.29    117.30 o 
  -1   5   2     3194.51     3089.07    204.00 o 
   0   5   2    10721.88    11616.01    301.22 o 
   1   5   2       68.50       62.16     23.50 o 
   2   5   2    24828.80    26683.06    572.78 o 
   3   5   2      260.35      238.83     41.43 o 
   4   5   2    15760.05    17089.45    721.46 o 
   5   5   2      194.11      143.78     46.79 o 
   6   5   2     4987.23     5279.30    321.99 o 
   7   5   2      193.90      116.77     45.35 o 
   8   5   2     1202.94      979.87     92.48 o 
   9   5   2      239.68      144.38     71.21 o 
  10   5   2      141.87        0.42    144.43 o 
  -8   6   2        0.47      -61.61    142.08 o 
  -7   6   2     1547.77     1545.08    210.94 o 
  -6   6   2        2.00      -14.50    114.89 o 
  -5   6   2     2217.65     1845.32    356.46 o 
  -4   6   2        9.07      168.17     89.16 o 
  -3   6   2     2467.72     2002.17    266.94 o 
  -2   6   2     2917.08     2939.11    135.09 o 
  -1   6   2      274.40      257.06     58.95 o 
   0   6   2     3515.26     3980.77    133.41 o 
   1   6   2      489.37      487.32     45.41 o 
   2   6   2     4801.75     5063.47    167.25 o 
   3   6   2     3543.49     3500.09    134.46 o 
   4   6   2     4381.95     4419.15    258.78 o 
   5   6   2     2320.19     2056.68    146.58 o 
   6   6   2     3433.01     3011.85    115.37 o 
   7   6   2     2844.32     2326.02    173.16 o 
   8   6   2      484.51      348.40     57.05 o 
   9   6   2      892.31      711.33    102.91 o 
  10   6   2        2.54      106.19    118.16 o 
  -7   7   2     1902.51     1702.01    244.28 o 
  -6   7   2     1486.68     1709.63    242.11 o 
  -5   7   2     1507.07     1299.71    202.24 o 
  -4   7   2     1982.52     1748.04    212.39 o 
  -3   7   2      737.10      631.37    106.19 o 
  -2   7   2     1360.47     1370.89    100.77 o 
  -1   7   2       18.15      -17.23     25.74 o 
   0   7   2      301.50      426.72     69.66 o 
   1   7   2      360.46      474.68     75.24 o 
   2   7   2     1509.76     1687.43    146.40 o 
   3   7   2     3211.14     3402.40    156.54 o 
   4   7   2      274.64      251.30     44.02 o 
   5   7   2     4576.34     4895.21    230.86 o 
   6   7   2        1.12      -24.86     35.76 o 
   7   7   2     4371.04     4336.70    229.09 o 
   8   7   2       42.09      -32.90     58.08 o 
   9   7   2     1170.40      995.99    124.86 o 
  -6   8   2     1922.36     1614.67    243.20 o 
  -5   8   2        9.12      161.29    123.23 o 
  -4   8   2     2839.15     3178.59    276.54 o 
  -3   8   2      495.15      344.19    110.91 o 
  -2   8   2     3330.69     3003.54    281.25 o 
  -1   8   2       47.09      -85.90     91.33 o 
   0   8   2     1695.69     1744.84    126.22 o 
   1   8   2      525.04      657.68     80.51 o 
   2   8   2      266.90      266.20     37.37 o 
   3   8   2     1381.85     1738.41    115.13 o 
   4   8   2        2.92       24.41     35.32 o 
   5   8   2     2304.04     2457.24    150.07 o 
   6   8   2      813.97      879.55    102.64 o 
   7   8   2     1643.51     1473.84     99.03 o 
   8   8   2      776.50      760.62    223.99 o 
   9   8   2      717.28      419.13    127.22 o 
  -5   9   2      308.94      291.40    173.97 o 
  -4   9   2      909.38      930.02    184.48 o 
  -3   9   2     1249.48      835.78    185.57 o 
  -2   9   2     1945.51     1821.62    223.63 o 
  -1   9   2     2405.48     2140.57    274.00 o 
   0   9   2      767.36      680.47    119.79 o 
   1   9   2     3321.60     3949.62    161.75 o 
   2   9   2       10.55      -19.72     36.86 o 
   3   9   2      882.83     1178.78    204.96 o 
   4   9   2      189.89      213.11     71.04 o 
   5   9   2      251.98       59.44     88.80 o 
   6   9   2      425.15      349.49     88.30 o 
   7   9   2       74.76      -17.52     71.93 o 
   8   9   2      676.31      700.83    317.86 o 
  -4  10   2       84.27      -67.41    144.61 o 
  -3  10   2     1811.46     1379.81    239.93 o 
  -2  10   2        4.95       30.81    113.44 o 
  -1  10   2     2542.97     3139.81    385.27 o 
   0  10   2       66.05       68.57    238.49 o 
   1  10   2     1726.63     1856.56    295.21 o 
   2  10   2      283.25      248.14    110.73 o 
   3  10   2     1116.30     1150.02    183.03 o 
   4  10   2      177.82      143.53    113.44 o 
  -1  11   2      400.98      282.30     85.20 o 
   0  11   2      663.67      322.93    180.86 o 
   1  11   2      879.06      962.99    235.04 o 
   2  11   2      946.48      669.79    184.84 o 
  -3 -10   3      257.92      257.33    134.10 o 
  -2 -10   3     1334.36     1649.46    203.69 o 
  -1 -10   3      189.97      -44.94    101.48 o 
   0 -10   3     1489.25     1363.43    170.17 o 
   1 -10   3      157.42      129.39    124.32 o 
  -4  -9   3     1043.32     1301.47    133.29 o 
  -3  -9   3      199.05      -26.82    134.10 o 
  -2  -9   3     2076.56     2731.32    207.47 o 
  -1  -9   3      419.05      193.65     59.22 o 
   0  -9   3     1979.05     1923.74    158.79 o 
   1  -9   3      548.95      532.79    132.29 o 
   2  -9   3     1454.83     1363.13    177.96 o 
   3  -9   3      518.17      447.25    156.21 o 
   4  -9   3      940.02      886.16    169.26 o 
  -7  -8   3      324.01      205.32    104.71 o 
  -6  -8   3      559.71      849.74    373.49 o 
  -5  -8   3       64.94      -14.04     73.23 o 
  -4  -8   3      694.20      859.08    137.73 o 
  -3  -8   3     1030.84      850.17     83.86 o 
  -2  -8   3      712.96      852.22     69.86 o 
  -1  -8   3     2122.62     2180.21    229.19 o 
   0  -8   3      514.40      604.55    121.42 o 
   1  -8   3     3785.92     3815.04    336.34 o 
   2  -8   3      138.60       73.21    115.26 o 
   3  -8   3     2780.84     2953.16    325.47 o 
   4  -8   3      154.64      -25.01     85.54 o 
   5  -8   3     1776.31     1618.65    183.76 o 
   6  -8   3       12.72       54.00    122.87 o 
  -8  -7   3     1147.23     1434.32    173.17 o 
  -7  -7   3        4.53       29.38    121.01 o 
  -6  -7   3     2246.47     2452.16    585.34 o 
  -5  -7   3       13.84       35.72     89.45 o 
  -4  -7   3     1888.80     1875.21    147.56 o 
  -3  -7   3       64.06       70.72     28.62 o 
  -2  -7   3     1001.69      965.62     59.09 o 
  -1  -7   3     2765.58     3081.56    139.75 o 
   0  -7   3       47.11       74.87     47.21 o 
   1  -7   3     2699.87     2578.37    137.08 o 
   2  -7   3     1927.46     1394.41    113.05 o 
   3  -7   3     2862.32     1948.33    659.28 o 
   4  -7   3      835.93      705.67    165.63 o 
   5  -7   3      661.54      626.66    143.53 o 
   6  -7   3      421.10      267.84    106.19 o 
   7  -7   3      769.00      678.85    166.72 o 
  -9  -6   3      159.02      102.77    104.99 o 
  -8  -6   3     1430.87     1451.14    134.16 o 
  -7  -6   3      472.99      385.78    142.08 o 
  -6  -6   3     3335.63     3375.66    224.83 o 
  -5  -6   3     1489.24     1585.94    139.08 o 
  -4  -6   3     1406.48     1628.04    244.65 o 
  -3  -6   3     2558.94     3045.74    147.94 o 
  -2  -6   3     1122.45     1164.53     74.77 o 
  -1  -6   3     1951.48     2080.02     76.63 o 
   0  -6   3      199.20      143.06     58.54 o 
   1  -6   3      610.18      569.72     61.69 o 
   2  -6   3     1821.80     1818.66    242.46 o 
   3  -6   3      688.02      599.91     61.73 o 
   4  -6   3     3880.69     2915.61    918.96 o 
   5  -6   3        6.64       50.11     60.16 o 
   6  -6   3     2506.21     2649.43    327.28 o 
   7  -6   3        4.39       93.15    150.05 o 
   8  -6   3     1222.63     1515.00    266.03 o 
  -9  -5   3      534.76      332.70    124.13 o 
  -8  -5   3      154.49      514.66    239.39 o 
  -7  -5   3     4074.57     4412.47    249.28 o 
  -6  -5   3      356.45      325.63     68.02 o 
  -5  -5   3     6279.95     7576.25    680.84 o 
  -4  -5   3        5.42       36.38    100.21 o 
  -3  -5   3     8458.80     9532.42    273.32 o 
  -2  -5   3      140.16      166.80     40.02 o 
  -1  -5   3     4842.27     5020.91    232.90 o 
   0  -5   3       95.55       36.17     23.06 o 
   1  -5   3     1593.03     1531.68     79.83 o 
   2  -5   3     2797.40     2787.40    137.07 o 
   3  -5   3      402.35      340.96     44.61 o 
   4  -5   3     3604.84     3028.15    283.87 o 
   5  -5   3      351.31      636.44    134.10 o 
   6  -5   3     2479.04     2211.60    227.97 o 
   7  -5   3     1117.43      888.34    171.07 o 
   8  -5   3      703.41      818.75    213.48 o 
 -10  -4   3       92.66      183.74     95.32 o 
  -9  -4   3      659.87      561.94    123.08 o 
  -8  -4   3       75.64       96.76     89.70 o 
  -7  -4   3     2579.41     2550.88    184.30 o 
  -6  -4   3     1705.31     1675.55    106.92 o 
  -5  -4   3     3475.47     3528.12    149.39 o 
  -4  -4   3     3566.51     3720.81    328.98 o 
  -3  -4   3     6996.34     7169.97    555.50 o 
  -2  -4   3     4759.67     4834.37    192.33 o 
  -1  -4   3     9626.42     9831.68    238.40 o 
   0  -4   3     4888.54     4733.58    154.42 o 
   1  -4   3     3572.25     3586.93    152.20 o 
   2  -4   3     6185.92     6449.13    215.44 o 
   3  -4   3        3.94       55.31     42.94 o 
   4  -4   3      977.36      951.82    106.37 o 
   5  -4   3     2316.82     2072.39    206.05 o 
   6  -4   3      477.59      321.12    103.66 o 
   7  -4   3     1988.72     2556.65    280.89 o 
   8  -4   3       42.69      347.94    152.22 o 
   9  -4   3      903.81      973.15    185.57 o 
 -10  -3   3       15.45     -132.72    132.72 o 
  -9  -3   3      193.53      176.87    127.94 o 
  -8  -3   3       55.11      -12.43    120.69 o 
  -7  -3   3      578.76      440.27     40.10 o 
  -6  -3   3     1067.64      992.45     99.89 o 
  -5  -3   3      668.83      576.34     52.80 o 
  -4  -3   3    10355.61    10887.27    315.00 o 
  -3  -3   3     1178.99     1034.84     50.07 o 
  -2  -3   3    24338.85    25632.65    725.60 o 
  -1  -3   3        3.70       15.02     11.73 o 
   0  -3   3    14960.29    14342.23    345.27 o 
   1  -3   3     1983.38     1837.02     82.21 o 
   2  -3   3    11763.29    11961.06    357.22 o 
   3  -3   3       22.61        6.58     37.25 o 
   4  -3   3     1502.28     1558.45    109.54 o 
   5  -3   3      220.48      271.71     90.07 o 
   6  -3   3      273.82      392.52    121.78 o 
   7  -3   3     1516.93     1429.74    312.97 o 
   8  -3   3       63.15       71.76    115.98 o 
   9  -3   3     1130.86     1513.55    271.83 o 
  10  -3   3      582.49      336.71    187.74 o 
 -10  -2   3       34.31       30.08    138.09 o 
  -9  -2   3      588.32      691.62     91.31 o 
  -8  -2   3      213.67      208.68     48.68 o 
  -7  -2   3     2226.38     2298.26    129.41 o 
  -6  -2   3     1002.36     1041.93     85.02 o 
  -5  -2   3       40.76       34.75     34.58 o 
  -4  -2   3     8249.47     8107.50    218.60 o 
  -3  -2   3     2381.83     2164.87    134.34 o 
  -2  -2   3    14736.86    13839.43    477.52 o 
  -1  -2   3    12322.06    12643.70    317.50 o 
   0  -2   3     5801.47     5284.05    143.84 o 
   1  -2   3     6012.84     5775.56    184.02 o 
   2  -2   3     7206.47     6856.82    287.25 o 
   3  -2   3     3972.56     3935.10    180.49 o 
   4  -2   3     2945.45     2893.15    158.87 o 
   5  -2   3     3241.32     3247.57    517.93 o 
   6  -2   3      229.53      163.37     44.46 o 
   7  -2   3     1860.63     2025.25    648.04 o 
   8  -2   3      444.80      501.62    156.21 o 
   9  -2   3      135.84      295.39    161.65 o 
  10  -2   3      752.89      924.22    184.48 o 
 -10  -1   3      588.53      485.67    207.32 o 
  -9  -1   3      772.69     1011.37    126.01 o 
  -8  -1   3     1480.62     1590.32    108.76 o 
  -7  -1   3       21.86       34.26     31.89 o 
  -6  -1   3     1469.97     1663.47     78.15 o 
  -5  -1   3       28.30       48.25     19.96 o 
  -4  -1   3     1207.35     1171.46     57.36 o 
  -3  -1   3     2969.26     2964.60     67.99 o 
  -2  -1   3     2166.13     2045.12     57.86 o 
  -1  -1   3     8450.31     8495.11    174.09 o 
   0  -1   3      457.66      401.35     25.84 o 
   1  -1   3    50816.80    52617.28   1507.62 o 
   2  -1   3      322.80      266.06     34.05 o 
   3  -1   3    20368.58    20705.22    629.68 o 
   4  -1   3      545.86      452.38     51.50 o 
   5  -1   3    10238.91    10716.40    661.00 o 
   6  -1   3      607.99      517.50     68.43 o 
   7  -1   3     1689.66     1569.10    266.73 o 
   8  -1   3       88.98      140.13     63.58 o 
   9  -1   3       93.19      318.22    156.21 o 
  10  -1   3      394.12      229.06    156.57 o 
 -10   0   3     1685.94     1990.01    255.88 o 
  -9   0   3       60.24       71.41     66.76 o 
  -8   0   3     4570.62     5252.91    353.02 o 
  -7   0   3      389.86      387.50    116.51 o 
  -6   0   3      769.99      799.04    112.84 o 
  -5   0   3      601.34      510.48     79.20 o 
  -4   0   3     1351.12     1253.67     87.71 o 
  -3   0   3      810.27      770.79     35.53 o 
  -2   0   3      995.00      942.05     28.40 o 
  -1   0   3     6360.83     6147.12    116.82 o 
   0   0   3      156.74      155.55     21.09 o 
   1   0   3    67015.70    69209.10   1886.34 o 
   2   0   3    12531.16    12530.08    437.35 o 
   3   0   3    13617.43    13423.35    417.08 o 
   4   0   3    14149.91    14081.86    606.80 o 
   5   0   3     3596.96     3608.49    208.97 o 
   6   0   3     4243.38     4264.95    292.02 o 
   7   0   3     1030.14     1171.75    105.24 o 
   8   0   3      412.98      489.91    172.52 o 
   9   0   3      574.41      267.84    139.54 o 
  10   0   3      411.34      530.97    195.72 o 
  11   0   3        4.96       89.88    112.36 o 
 -10   1   3      641.92      623.47    102.67 o 
  -9   1   3     1021.54     1053.73    119.05 o 
  -8   1   3     2191.04     2064.32    168.27 o 
  -7   1   3     2186.10     2245.96    127.04 o 
  -6   1   3     4802.94     4763.36    188.44 o 
  -5   1   3     7003.33     6782.11    230.23 o 
  -4   1   3     2353.11     2376.62     87.12 o 
  -3   1   3     8419.75     8630.99    225.67 o 
  -2   1   3      141.48      152.82     15.11 o 
  -1   1   3      377.03      333.16     18.94 o 
   0   1   3     2602.58     2253.55     81.09 o 
   1   1   3     2092.63     2089.39    105.11 o 
   2   1   3     6248.17     6329.16    249.46 o 
   3   1   3      486.44      447.29     64.59 o 
   4   1   3    14456.17    14867.71    404.64 o 
   5   1   3       48.32        1.75     26.66 o 
   6   1   3    14578.54    15443.12    512.32 o 
   7   1   3       20.80       10.01     39.71 o 
   8   1   3     4409.94     4308.14    478.53 o 
   9   1   3      793.32      885.08    173.97 o 
  10   1   3      899.94      926.76    208.04 o 
  11   1   3      106.62      469.00    243.20 o 
 -10   2   3      191.81      147.98    112.03 o 
  -9   2   3      966.05     1002.87    165.63 o 
  -8   2   3      284.23      178.74     73.36 o 
  -7   2   3     5510.77     5897.36    264.43 o 
  -6   2   3        9.58       -7.54     28.65 o 
  -5   2   3    15035.10    15615.56    622.52 o 
  -4   2   3     1629.27     1417.56     81.27 o 
  -3   2   3     8691.53     8592.59    240.43 o 
  -2   2   3     1682.98     1525.17     56.22 o 
  -1   2   3     1291.16     1226.17     40.03 o 
   0   2   3     2806.29     2705.74    116.86 o 
   1   2   3     4156.85     4286.58    226.71 o 
   2   2   3      886.13      785.52     63.25 o 
   3   2   3      230.46      193.39     25.26 o 
   4   2   3     9064.50     9196.16    361.36 o 
   5   2   3     3947.00     3746.09    372.45 o 
   6   2   3     6779.23     6597.13    490.95 o 
   7   2   3     5325.25     5938.71    544.38 o 
   8   2   3     1604.79     1592.54    170.35 o 
   9   2   3     3231.45     4022.71    473.35 o 
  10   2   3      255.69      671.60    159.47 o 
  11   2   3      423.90      401.58    172.16 o 
 -10   3   3       17.03        1.70    188.29 o 
  -9   3   3      650.91      602.54    104.53 o 
  -8   3   3      102.40       34.66     67.85 o 
  -7   3   3     1887.31     2096.36    622.13 o 
  -6   3   3     3260.52     3189.23    240.34 o 
  -5   3   3     4841.33     4685.66    429.01 o 
  -4   3   3     9678.30     9292.94    812.50 o 
  -3   3   3     8436.44     8499.82    232.63 o 
  -2   3   3     7402.71     7412.06    194.83 o 
  -1   3   3     2721.97     2678.67    101.07 o 
   0   3   3    14937.75    15309.41    734.30 o 
   1   3   3      613.37      583.13     42.34 o 
   2   3   3     6474.08     6786.95    253.16 o 
   3   3   3      440.81      457.82     67.96 o 
   4   3   3      656.92      630.51     43.39 o 
   5   3   3     3059.26     3167.16    135.31 o 
   6   3   3      170.63      145.42     41.74 o 
   7   3   3     2541.92     2509.13    222.27 o 
   8   3   3        1.97      -51.49     59.72 o 
   9   3   3     2410.81     2256.18    307.71 o 
  10   3   3       50.93      -34.79     86.99 o 
  11   3   3     1045.71      662.90    136.86 o 
  -9   4   3      148.78      157.92     85.58 o 
  -8   4   3      226.35       58.76     74.37 o 
  -7   4   3       21.80       49.29     63.79 o 
  -6   4   3     1369.46     1549.01    286.51 o 
  -5   4   3      161.52      148.44     33.22 o 
  -4   4   3     8956.43     9333.74    330.28 o 
  -3   4   3       11.43        8.19     13.05 o 
  -2   4   3    23330.53    25624.28    794.61 o 
  -1   4   3     1275.26     1235.45    110.54 o 
   0   4   3    27892.95    30386.46   1399.56 o 
   1   4   3     4630.56     4885.06    213.30 o 
   2   4   3     5400.07     5308.82    206.26 o 
   3   4   3     2928.37     2981.58    243.69 o 
   4   4   3      521.42      576.88     55.48 o 
   5   4   3      900.72      940.51     57.29 o 
   6   4   3        0.96       48.58     37.94 o 
   7   4   3      610.95      653.64     90.69 o 
   8   4   3      269.48      255.99     54.96 o 
   9   4   3     1944.85     1633.49    348.49 o 
  10   4   3      336.51      296.61     95.35 o 
  -9   5   3       69.69      227.97    135.91 o 
  -8   5   3       58.61       78.76     67.27 o 
  -7   5   3       54.75       58.88     67.60 o 
  -6   5   3      672.94      471.90    147.33 o 
  -5   5   3       60.74      -14.95     32.63 o 
  -4   5   3     3401.73     3465.96    126.13 o 
  -3   5   3     2488.77     2464.59    224.35 o 
  -2   5   3     7539.13     8109.22    346.16 o 
  -1   5   3    16413.24    18765.08    969.53 o 
   0   5   3     6195.99     6569.97    427.68 o 
   1   5   3     9442.28     9832.32    272.12 o 
   2   5   3     1757.06     1692.94    166.15 o 
   3   5   3     6777.83     7589.77    247.76 o 
   4   5   3      405.44      397.87     43.25 o 
   5   5   3     3617.75     3785.34    274.13 o 
   6   5   3       70.69      106.14     33.27 o 
   7   5   3      483.83      421.86     45.32 o 
   8   5   3      969.25      973.90    103.79 o 
   9   5   3       19.65      -17.34     73.70 o 
  10   5   3      788.71      421.45    106.76 o 
  -8   6   3      683.40      775.98    140.99 o 
  -7   6   3       35.63       65.60    108.01 o 
  -6   6   3      970.95     1023.53    152.59 o 
  -5   6   3      352.61      149.69    101.48 o 
  -4   6   3      160.25      192.82    104.02 o 
  -3   6   3      209.51      327.90     76.88 o 
  -2   6   3       16.22       16.50     64.15 o 
  -1   6   3     7056.94     7982.54    484.58 o 
   0   6   3       13.97       15.34     30.64 o 
   1   6   3    11518.00    13558.21    374.85 o 
   2   6   3      279.01      173.65     35.42 o 
   3   6   3    13177.80    14715.67    697.20 o 
   4   6   3     3050.24     2903.67    290.50 o 
   5   6   3     2866.00     2698.96    194.55 o 
   6   6   3     1361.92     1153.41    127.13 o 
   7   6   3      375.72      208.12     65.71 o 
   8   6   3      621.76      661.58     78.94 o 
   9   6   3        0.41      244.41     83.81 o 
  10   6   3      142.48      -47.69     91.52 o 
  -7   7   3      373.86      243.56    160.92 o 
  -6   7   3      610.57      527.71    140.26 o 
  -5   7   3      624.65      520.83    105.47 o 
  -4   7   3       40.48     -108.01    108.01 o 
  -3   7   3     1385.48     1341.75    158.02 o 
  -2   7   3       25.90       20.94     45.88 o 
  -1   7   3      970.69     1003.17    152.95 o 
   0   7   3      675.93      539.31    210.03 o 
   1   7   3     3741.12     4137.30    246.28 o 
   2   7   3     4959.59     5292.65    206.75 o 
   3   7   3     3642.84     3540.35    175.05 o 
   4   7   3     7055.21     7359.26    355.14 o 
   5   7   3     1615.55     1504.20    156.57 o 
   6   7   3     3430.83     3002.82    279.46 o 
   7   7   3        8.00      104.75     48.05 o 
   8   7   3     1143.14     1111.86    104.53 o 
   9   7   3        3.91      -41.86     88.80 o 
  -6   8   3      177.80       83.00    101.48 o 
  -5   8   3     1175.98     1142.05    176.15 o 
  -4   8   3      270.69      210.21    141.71 o 
  -3   8   3     1302.55     1215.26    167.81 o 
  -2   8   3      828.22      566.85    120.69 o 
  -1   8   3     1435.34     1433.08    168.90 o 
   0   8   3      941.95     1010.49     90.30 o 
   1   8   3       96.76       95.01     32.54 o 
   2   8   3     3150.09     3582.17    177.18 o 
   3   8   3       30.51       66.81     95.87 o 
   4   8   3     3966.78     4105.02    350.93 o 
   5   8   3       13.36      -56.77     60.10 o 
   6   8   3     2880.65     2265.11    190.98 o 
   7   8   3      482.09      322.59    119.25 o 
   8   8   3     1287.78     1195.35    273.28 o 
   9   8   3      304.21      175.84    136.63 o 
  -5   9   3     1609.47     1195.32    212.39 o 
  -4   9   3      166.74      180.13    155.85 o 
  -3   9   3     1473.47     1635.33    222.90 o 
  -2   9   3      652.24      596.58    156.94 o 
  -1   9   3      368.57      113.81     81.19 o 
   0   9   3      884.73     1169.66    162.74 o 
   1   9   3       63.68       18.91     29.47 o 
   2   9   3      698.73      857.39     70.99 o 
   3   9   3      516.05      446.85     78.47 o 
   5   9   3     1515.23     1649.82    186.29 o 
   6   9   3     1154.00     1002.04    253.35 o 
   7   9   3     1439.55     1039.48    205.50 o 
   8   9   3      317.44      120.58     98.02 o 
  -4  10   3     1056.29      683.92    189.56 o 
  -3  10   3      250.17      266.76    151.14 o 
  -2  10   3     1348.87     1116.31    229.79 o 
  -1  10   3      151.00       91.70     86.26 o 
   0  10   3     1047.50     1085.51    118.86 o 
   1  10   3        8.84      -17.03     97.50 o 
   2  10   3      654.73      860.78    240.84 o 
   3  10   3      508.77      515.86    145.52 o 
   4  10   3      104.36      -23.56    111.99 o 
   5  10   3      485.87      300.82    129.75 o 
   6  10   3      117.08      144.61    106.92 o 
  -1  11   3      106.37       21.38    139.90 o 
   0  11   3     1024.40      692.98    205.14 o 
   1  11   3      294.47      244.65    147.88 o 
   2  11   3      417.01      307.42     84.12 o 
   3  11   3      514.14      695.52    183.03 o 
   4  11   3       80.00       47.48    148.96 o 
  -5  -9   4     1408.40     1289.20    192.46 o 
  -4  -9   4       14.81      140.26    114.17 o 
  -3  -9   4     2225.96     2516.16    420.43 o 
  -2  -9   4        3.99       -5.44    105.11 o 
  -1  -9   4     2115.82     2401.88    267.84 o 
   0  -9   4        6.46       87.42     86.62 o 
   1  -9   4     1796.65     1231.93    183.03 o 
   2  -9   4      184.80      104.02     93.51 o 
   3  -9   4      572.10      538.58    148.24 o 
  -6  -8   4        5.81      137.73    163.10 o 
  -5  -8   4     1000.59     1289.72    334.89 o 
  -4  -8   4      403.72      337.84    132.47 o 
  -3  -8   4     1934.95     2292.63    369.87 o 
  -2  -8   4     1768.66     2021.74    234.94 o 
  -1  -8   4     1965.50     1949.31    150.65 o 
   0  -8   4     2239.00     2116.50    179.55 o 
   1  -8   4      653.15      579.18    135.91 o 
   2  -8   4     1171.18      774.53    144.25 o 
   3  -8   4      381.37      317.13     83.72 o 
   4  -8   4      527.89      316.77    163.82 o 
   5  -8   4      101.52       15.22    156.21 o 
  -7  -7   4      579.33      293.21    215.29 o 
  -6  -7   4        1.08      -53.17    105.42 o 
  -5  -7   4      762.57      921.76    105.19 o 
  -4  -7   4      972.58     1104.88    120.08 o 
  -3  -7   4       42.04       96.56     28.82 o 
  -2  -7   4     2374.50     2806.94    122.16 o 
  -1  -7   4       24.72       11.57     34.55 o 
   0  -7   4     4983.54     4726.26    633.18 o 
   1  -7   4       24.96       10.27     56.34 o 
   2  -7   4     2896.04     2337.16    714.37 o 
   3  -7   4      119.73      148.96     85.17 o 
   4  -7   4     2908.35     2423.99    232.32 o 
   5  -7   4      277.42      248.27    139.90 o 
   6  -7   4      488.70      446.16    169.62 o 
  -8  -6   4       23.38       69.36    106.95 o 
  -7  -6   4     1609.26     1604.30    165.99 o 
  -6  -6   4      230.59      156.44     73.74 o 
  -5  -6   4      906.97     1001.08    128.68 o 
  -4  -6   4     1180.99     1393.60    124.05 o 
  -3  -6   4       75.09       61.25     64.56 o 
  -2  -6   4     1692.49     1821.91    129.46 o 
  -1  -6   4     1264.78     1089.50     56.66 o 
   0  -6   4     3514.66     3462.82    151.49 o 
   1  -6   4     2422.19     2139.68    270.94 o 
   2  -6   4     3843.60     3362.35    188.11 o 
   3  -6   4     3381.48     2883.61    432.17 o 
   4  -6   4     1660.18     1061.13    389.62 o 
   5  -6   4     1996.89     2299.31    264.94 o 
   6  -6   4      298.97      274.37    163.82 o 
  -9  -5   4      560.73      551.14    145.34 o 
  -8  -5   4     1203.81     1160.42    197.54 o 
  -7  -5   4      728.71      740.64    129.66 o 
  -6  -5   4     2634.02     2697.56    220.24 o 
  -5  -5   4      630.10      723.20    119.79 o 
  -4  -5   4     2305.07     2721.03    172.90 o 
  -3  -5   4      144.30      121.97     45.49 o 
  -2  -5   4     4464.87     4834.82    295.47 o 
  -1  -5   4      586.06      624.99     66.12 o 
   0  -5   4      775.01      636.97     50.35 o 
   1  -5   4     3930.36     4102.26    214.81 o 
   2  -5   4       20.67      -19.93     35.08 o 
   3  -5   4     7085.93     6775.76    448.59 o 
   4  -5   4      141.73       39.97     63.61 o 
   5  -5   4     3066.44     2395.10   1068.11 o 
   7  -5   4     1658.12     1694.77    256.24 o 
   8  -5   4       89.15      -26.82    134.83 o 
  -9  -4   4        1.96      -54.70     89.19 o 
  -8  -4   4     2229.22     2552.68    166.32 o 
  -7  -4   4       15.26      -40.18     67.80 o 
  -6  -4   4     3831.37     4495.25    213.57 o 
  -5  -4   4      168.81      106.72     59.85 o 
  -4  -4   4     6293.19     6616.44    280.66 o 
  -3  -4   4      399.30      429.00     63.89 o 
  -2  -4   4     3262.29     3471.30    145.32 o 
  -1  -4   4     3713.18     3770.07    109.77 o 
   0  -4   4      483.90      428.62     37.44 o 
   1  -4   4     2993.62     3264.96    136.05 o 
   2  -4   4      995.74      852.62    167.31 o 
   3  -4   4     2564.86     2395.62    256.39 o 
   4  -4   4     2012.24     2094.39    219.82 o 
   5  -4   4     2398.34     2466.40    230.51 o 
   6  -4   4     1864.90     1851.34    234.14 o 
   7  -4   4     1155.99      910.09    221.09 o 
   8  -4   4     2035.09     1928.54    326.92 o 
   9  -4   4      222.76      225.44    115.62 o 
 -10  -3   4      395.20      509.23    186.29 o 
  -9  -3   4       59.40       95.20     91.81 o 
  -8  -3   4     1290.12     1391.88    197.89 o 
  -7  -3   4     1413.80     1281.97    144.97 o 
  -6  -3   4     3289.96     3458.04    157.64 o 
  -5  -3   4     6567.54     6748.39    479.87 o 
  -4  -3   4     3125.46     2969.89    108.68 o 
  -3  -3   4     7185.10     6960.85    220.25 o 
  -2  -3   4     1655.44     1626.47     50.61 o 
  -1  -3   4     4883.86     5012.97    126.40 o 
   0  -3   4      826.83      714.70     38.03 o 
   1  -3   4     2198.83     2343.65    161.06 o 
   2  -3   4      383.65      363.04     36.80 o 
   3  -3   4     1973.99     2067.29    227.61 o 
   4  -3   4     3592.61     3735.45    208.95 o 
   5  -3   4        4.50       -3.37     48.01 o 
   6  -3   4     5533.65     5966.11    385.27 o 
   7  -3   4       31.02       36.39     88.58 o 
   8  -3   4     2086.40     1896.64    303.72 o 
   9  -3   4      101.87      189.92    184.48 o 
 -10  -2   4      148.93      124.96    147.31 o 
  -9  -2   4      116.66       68.47    101.05 o 
  -8  -2   4      321.15      336.62     60.79 o 
  -7  -2   4     2123.36     2255.76     97.25 o 
  -6  -2   4       34.09       39.58     29.86 o 
  -5  -2   4     8444.57     9369.54    211.83 o 
  -4  -2   4      278.57      237.25     37.65 o 
  -3  -2   4    17307.05    18217.62    675.56 o 
  -2  -2   4     1185.95     1125.39     51.98 o 
  -1  -2   4    12384.77    12301.75    350.82 o 
   0  -2   4     1214.15     1180.89     53.86 o 
   1  -2   4     9388.44    10167.73    285.89 o 
   2  -2   4     1339.15     1194.17     76.07 o 
   3  -2   4     1784.55     1848.58    259.14 o 
   4  -2   4     2214.94     2355.35    177.96 o 
   5  -2   4       44.61       38.48     52.69 o 
   6  -2   4     1202.83     1137.28     98.18 o 
   7  -2   4     2042.52     2421.82    261.68 o 
   8  -2   4     1071.59     1308.04    169.98 o 
   9  -2   4      759.67     1109.06    197.89 o 
  10  -2   4      361.82       22.47    196.80 o 
 -10  -1   4      178.35      273.05    179.04 o 
  -9  -1   4      378.18      257.90    106.24 o 
  -8  -1   4        7.48       67.74     55.62 o 
  -7  -1   4      869.37      914.78     87.74 o 
  -6  -1   4     1305.16     1219.28     77.64 o 
  -5  -1   4     1405.69     1593.18    127.37 o 
  -4  -1   4     2291.83     2128.42     96.69 o 
  -3  -1   4     7515.73     7517.07    176.23 o 
  -2  -1   4    19576.59    19934.08    316.14 o 
  -1  -1   4    18210.30    17771.46    337.36 o 
   0  -1   4    20973.34    20080.90    603.12 o 
   1  -1   4     7844.98     7868.98    340.78 o 
   2  -1   4    24113.07    25400.22    730.16 o 
   3  -1   4      271.55      203.83     45.62 o 
   4  -1   4     2713.40     2874.36    147.64 o 
   5  -1   4       74.00       97.06     51.96 o 
   6  -1   4      688.16      777.92     98.36 o 
   7  -1   4      278.33      248.56     73.03 o 
   8  -1   4       14.75      -15.85     63.43 o 
   9  -1   4      587.37      845.93    141.35 o 
  10  -1   4        8.94       44.94    106.92 o 
 -10   0   4        9.01       57.77    159.65 o 
  -9   0   4      760.07      910.46    111.99 o 
  -8   0   4       27.57       90.59     55.00 o 
  -7   0   4      783.85      830.83     66.02 o 
  -6   0   4       65.49       21.06     30.33 o 
  -5   0   4     1975.60     1894.67    129.44 o 
  -4   0   4     3184.25     3168.25    130.50 o 
  -3   0   4      192.74      168.54     18.90 o 
  -2   0   4    14417.78    14471.14    240.24 o 
  -1   0   4     1577.79     1520.39     42.90 o 
   0   0   4    25060.98    25392.33    714.03 o 
   1   0   4     3386.57     3231.44    130.77 o 
   2   0   4    17160.35    17083.16    847.02 o 
   3   0   4     1622.25     1450.07    271.65 o 
   4   0   4     9018.78     9288.76    349.10 o 
   5   0   4     1765.65     1662.56     93.02 o 
   6   0   4     2182.89     2159.44    117.12 o 
   7   0   4     1444.98     1625.07    227.21 o 
   8   0   4        9.74      -59.00     70.18 o 
   9   0   4      660.04     1087.68    175.42 o 
  10   0   4      334.72      197.17    118.16 o 
 -10   1   4       12.74      -87.65     87.65 o 
  -9   1   4     1660.20     1905.14    209.18 o 
  -8   1   4      271.36      349.91     61.28 o 
  -7   1   4     1671.38     1864.70    109.77 o 
  -6   1   4      657.77      623.35     72.31 o 
  -5   1   4      502.06      446.37     39.77 o 
  -4   1   4     3250.54     3198.15    136.96 o 
  -3   1   4     2672.00     2583.71     94.42 o 
  -2   1   4     1410.34     1305.94     57.14 o 
  -1   1   4     5452.91     5208.71    154.85 o 
   0   1   4     3057.34     2839.39     84.74 o 
   1   1   4    15563.17    15017.51    408.09 o 
   2   1   4     4597.29     4414.47    199.74 o 
   3   1   4    15176.97    14877.57    618.14 o 
   4   1   4     5866.95     5870.23    483.13 o 
   5   1   4    14273.87    15037.63    762.45 o 
   6   1   4       23.50      -24.27     39.64 o 
   7   1   4     5079.63     5476.82    654.38 o 
   8   1   4        3.13        9.76     61.90 o 
   9   1   4      604.02      711.47    180.86 o 
  10   1   4      245.07      231.24    146.79 o 
  11   1   4       43.79      209.13    220.73 o 
 -10   2   4      937.28      857.28    240.12 o 
  -9   2   4      726.32      711.45    145.15 o 
  -8   2   4     3350.31     3535.48    204.23 o 
  -7   2   4      146.97      137.71     40.14 o 
  -6   2   4     4663.75     5073.49    198.57 o 
  -5   2   4       45.69       39.61     30.13 o 
  -4   2   4     2111.35     2246.43    132.11 o 
  -3   2   4       14.35       36.20     20.64 o 
  -2   2   4     1069.87      937.17     43.27 o 
  -1   2   4     1838.09     1835.08     60.51 o 
   0   2   4      526.92      528.08     48.78 o 
   1   2   4    13218.73    13310.84    438.10 o 
   2   2   4      272.27      276.15     39.97 o 
   3   2   4    20452.48    20709.93    815.80 o 
   4   2   4     1011.61      869.07     76.87 o 
   5   2   4    10642.63    10075.06    937.63 o 
   6   2   4     1238.68     1255.80    301.37 o 
   7   2   4     3296.51     3328.24    229.06 o 
   8   2   4      771.29      617.23    125.77 o 
   9   2   4      642.64      717.27    171.07 o 
  10   2   4      389.94      552.36    165.27 o 
  11   2   4       23.08      155.63     90.91 o 
  -9   3   4       89.64       60.73     75.27 o 
  -8   3   4     2158.16     2382.35    350.69 o 
  -7   3   4      827.12      738.54     88.80 o 
  -6   3   4     4298.16     4700.60    177.24 o 
  -5   3   4      937.16      766.48     81.58 o 
  -4   3   4     5066.57     5237.63    144.64 o 
  -3   3   4     2306.36     2035.72     81.49 o 
  -2   3   4     7731.48     8183.32    238.29 o 
  -1   3   4     3339.57     3281.72     98.06 o 
   0   3   4       96.47       75.91     34.53 o 
   1   3   4     6961.79     7110.04    275.09 o 
   2   3   4     4184.67     3959.89    176.09 o 
   3   3   4     1363.69     1303.39     62.27 o 
   4   3   4     9741.79    10301.23    561.09 o 
   5   3   4      745.87      630.34     51.82 o 
   6   3   4     5478.24     5325.57    233.56 o 
   7   3   4     1432.58     1253.13     96.23 o 
   8   3   4     2509.82     2306.78    384.05 o 
   9   3   4      325.82      242.47    127.22 o 
  10   3   4     1383.91     1439.25    179.77 o 
  -9   4   4      156.08      123.81    100.78 o 
  -8   4   4      439.62      383.92     91.86 o 
  -7   4   4     1212.98     1165.55     94.77 o 
  -6   4   4     1968.04     1797.99    104.85 o 
  -5   4   4     8885.66     8981.01    489.72 o 
  -4   4   4     1486.35     1412.77     71.52 o 
  -3   4   4    13386.74    14167.95    387.54 o 
  -2   4   4      280.70      363.98     57.78 o 
  -1   4   4     8487.54     8728.48    603.94 o 
   0   4   4      352.52      342.51     43.14 o 
   1   4   4      858.18      965.85    135.91 o 
   2   4   4      341.40      292.99     31.49 o 
   3   4   4     1318.88     1316.50     86.24 o 
   4   4   4     2202.71     2112.60    116.59 o 
   5   4   4        5.76        9.13     32.55 o 
   6   4   4     5993.93     5842.63    233.90 o 
   7   4   4      486.51      419.56     74.29 o 
   8   4   4     3418.65     3012.72    247.68 o 
   9   4   4      754.58      605.14    121.42 o 
  10   4   4      920.18     1015.55    205.87 o 
  -8   5   4       52.00      -24.18     60.84 o 
  -7   5   4     1382.52     1507.80    277.06 o 
  -6   5   4        2.08       13.33     40.30 o 
  -5   5   4     4448.06     4429.54    186.83 o 
  -4   5   4     1699.79     1443.33     87.47 o 
  -3   5   4     5747.04     5770.25    294.04 o 
  -2   5   4     1915.21     2079.31    206.59 o 
  -1   5   4     6225.31     6669.76    283.39 o 
   0   5   4     3431.71     3432.14    169.33 o 
   1   5   4     1812.52     1828.91    152.73 o 
   2   5   4     1902.85     2093.78    106.73 o 
   3   5   4      411.83      339.07     34.21 o 
   4   5   4     2800.55     2937.23    283.19 o 
   5   5   4     1468.17     1353.37    136.94 o 
   6   5   4     1833.92     1733.97    121.89 o 
   7   5   4     1704.86     2155.79    225.80 o 
   8   5   4      510.63      527.35    110.54 o 
   9   5   4     2085.02     1909.49    276.54 o 
  10   5   4      148.03       96.83    101.50 o 
  -8   6   4       24.46      166.72    143.53 o 
  -7   6   4      303.80      343.95    121.05 o 
  -6   6   4      849.51      802.05    134.10 o 
  -5   6   4      402.72      283.23     51.97 o 
  -3   6   4     1412.97     1126.85    106.43 o 
  -2   6   4     5792.29     5963.40    300.95 o 
  -1   6   4     1772.52     1709.83    136.28 o 
   0   6   4    12211.24    13053.91    844.30 o 
   1   6   4      541.80      459.54     33.75 o 
   2   6   4     9097.63    10255.48    645.90 o 
   3   6   4      436.73      452.09     79.67 o 
   4   6   4     2316.01     2481.39    130.42 o 
   5   6   4      511.92      509.62     95.77 o 
   6   6   4       92.63       35.92     37.17 o 
   7   6   4      848.07      726.19     60.49 o 
   8   6   4        0.21      -66.51     66.51 o 
   9   6   4      795.97      611.07    127.22 o 
  10   6   4       54.31      206.21     95.72 o 
  -7   7   4      260.00      610.71    146.43 o 
  -6   7   4      173.27      158.02     97.50 o 
  -5   7   4      110.76      171.80    138.45 o 
  -4   7   4     1241.38     1159.81    178.32 o 
  -3   7   4        2.60       25.73     71.76 o 
  -2   7   4     8660.72     9381.74    566.13 o 
  -1   7   4     1043.65      923.39    169.08 o 
   0   7   4     7164.33     8003.54    285.51 o 
   1   7   4     2344.59     2439.42    117.31 o 
   2   7   4     6378.52     6817.04    379.15 o 
   3   7   4     1654.65     1662.47     98.31 o 
   4   7   4      948.21      955.17     96.39 o 
   5   7   4      555.72      555.54     67.50 o 
   6   7   4      574.14      387.42     68.76 o 
   7   7   4      376.95      245.62     57.44 o 
   8   7   4       45.99      -46.55     58.88 o 
   9   7   4      275.64      191.19     76.75 o 
  -6   8   4      493.10      528.80    188.83 o 
  -5   8   4      100.53      -42.77     90.25 o 
  -3   8   4      384.49      311.34    137.73 o 
  -2   8   4      503.73      196.08     90.25 o 
  -1   8   4     2833.98     3089.07    297.56 o 
   0   8   4      414.82      332.32    108.55 o 
   1   8   4     4379.04     4565.27    173.83 o 
   2   8   4      308.40      304.47     78.55 o 
   3   8   4     5579.85     5704.09    436.87 o 
   4   8   4      307.71      239.40     53.00 o 
   5   8   4     4221.57     4660.91    524.27 o 
   6   8   4        0.72       41.18     74.57 o 
   7   8   4     1134.84     1150.87    106.10 o 
   8   8   4      187.43      110.30    113.25 o 
   9   8   4      129.43      -20.12    115.19 o 
  -5   9   4       46.10      117.79    113.08 o 
  -4   9   4      267.97      137.00     97.86 o 
  -3   9   4      124.65       91.70    142.44 o 
  -2   9   4      130.48      259.14    121.78 o 
  -1   9   4      667.29      671.96    142.08 o 
   0   9   4       22.13      -52.86     64.51 o 
   1   9   4     3272.84     3855.66    223.98 o 
   2   9   4      467.97      425.09     62.87 o 
   3   9   4     3375.45     3891.51    337.07 o 
   4   9   4     1574.91     1345.60    211.12 o 
   5   9   4     1851.96     1823.79    194.63 o 
   6   9   4     1324.41     1011.25    130.88 o 
   7   9   4      604.78      490.23     99.62 o 
   8   9   4      365.30      330.10    115.55 o 
  -4  10   4      223.66      229.79    137.00 o 
  -3  10   4      390.72      696.25    147.51 o 
  -2  10   4      132.91       73.94    105.47 o 
  -1  10   4      370.15      280.17     80.46 o 
   0  10   4       24.72       77.08    129.93 o 
   1  10   4      492.38      530.20     74.47 o 
   3  10   4      560.14      355.19    157.30 o 
   4  10   4     2016.94     2144.19    263.13 o 
   5  10   4      121.43      138.45    127.22 o 
   6  10   4     1613.85     1449.39    230.51 o 
   7  10   4        2.97       59.44    162.37 o 
  -1  11   4      566.24      691.17    158.02 o 
   0  11   4      101.34     -173.61    173.61 o 
   1  11   4      233.72      372.23    183.39 o 
   2  11   4      177.77      151.14    122.14 o 
   3  11   4        1.30     -164.55    164.55 o 
   4  11   4      538.20      471.17    135.55 o 
  -3  -9   5      141.35        0.60    121.97 o 
  -2  -9   5     1607.25     1987.62    270.38 o 
  -1  -9   5       42.55      175.42    169.98 o 
   0  -9   5      570.64      680.66    179.04 o 
   1  -9   5       62.88      138.81    117.43 o 
   2  -9   5      123.47      162.74    131.20 o 
  -5  -8   5       37.19        4.01     96.94 o 
  -4  -8   5     2020.08     1990.94    182.31 o 
  -3  -8   5      481.11      543.98    142.26 o 
  -2  -8   5     1463.75     1010.84    215.65 o 
  -1  -8   5      380.40      233.87     78.05 o 
   0  -8   5     1263.21     1110.94    156.39 o 
   1  -8   5      356.50      299.74    119.97 o 
   2  -8   5      143.88       80.46     80.46 o 
   3  -8   5      431.38      242.47     94.96 o 
   4  -8   5       15.39        5.07    134.83 o 
  -7  -7   5      146.94      -65.96    162.01 o 
  -6  -7   5      788.02      831.84    304.81 o 
  -5  -7   5      903.47      744.06    116.69 o 
  -4  -7   5      575.98      622.89     87.95 o 
  -3  -7   5     2829.69     2907.46    227.92 o 
  -2  -7   5      714.96      795.87     69.91 o 
  -1  -7   5     3203.32     3427.28    269.79 o 
   0  -7   5      695.93      628.48     68.78 o 
   1  -7   5     2985.54     3111.54    257.33 o 
   2  -7   5      140.13      137.00     76.84 o 
   3  -7   5     1724.35     1305.14    196.44 o 
   4  -7   5       15.99       15.95     95.68 o 
   5  -7   5      288.61      540.76    184.12 o 
   6  -7   5      390.96      332.72    192.46 o 
  -7  -6   5      124.99      354.41    131.76 o 
  -6  -6   5      452.88      305.25    111.71 o 
  -5  -6   5     1073.19     1176.98    172.70 o 
  -4  -6   5        1.85      -37.93     61.46 o 
  -3  -6   5     4020.32     4673.46    801.17 o 
  -2  -6   5       69.43       64.97     27.75 o 
  -1  -6   5     5805.62     6092.09    280.14 o 
   0  -6   5      871.48      660.83     60.59 o 
   1  -6   5     4304.09     4029.42    199.52 o 
   2  -6   5      837.54      547.20     83.53 o 
   3  -6   5     2287.21     2449.73    246.82 o 
   4  -6   5      591.05      380.92    141.71 o 
   5  -6   5      204.90      280.17    102.57 o 
   6  -6   5       57.37     -176.51    176.51 o 
   7  -6   5        6.53      -21.38    186.29 o 
  -8  -5   5      487.46      191.16    155.04 o 
  -7  -5   5      397.30      438.00     96.02 o 
  -6  -5   5      571.29      407.74    138.09 o 
  -5  -5   5      676.42      631.66     85.58 o 
  -4  -5   5       87.85      139.05     86.17 o 
  -3  -5   5     1929.45     1884.29    103.11 o 
  -2  -5   5     4089.80     4139.58    140.39 o 
  -1  -5   5     2916.40     2705.49    109.35 o 
   0  -5   5     6230.40     6568.32    382.41 o 
   1  -5   5      415.81      353.15     45.24 o 
   2  -5   5     5847.62     6241.27    281.25 o 
   3  -5   5      980.97      765.14     77.49 o 
   4  -5   5     2625.46     2234.38    537.14 o 
   5  -5   5      348.35      314.23    143.53 o 
   6  -5   5     1896.02     2073.15    293.94 o 
   7  -5   5       11.80      -87.35     87.35 o 
   8  -5   5      529.02      577.37    180.13 o 
  -9  -4   5     1073.72      981.88    234.14 o 
  -8  -4   5      151.23      -22.85    128.36 o 
  -7  -4   5     2720.18     2886.64    221.81 o 
  -6  -4   5        1.05      108.54     70.51 o 
  -5  -4   5     1618.07     2131.21    140.81 o 
  -4  -4   5      394.14      459.71     70.42 o 
  -3  -4   5      809.30      759.32     59.29 o 
  -2  -4   5      733.14      763.37     40.21 o 
  -1  -4   5       67.16       20.42     33.35 o 
   0  -4   5     5033.85     5578.64    182.81 o 
   1  -4   5      214.23      201.38     39.09 o 
   2  -4   5    10317.01    11184.47    692.23 o 
   3  -4   5     1029.31      942.09    133.41 o 
   4  -4   5     6792.02     6044.55    942.32 o 
   5  -4   5     1734.66     1729.92    209.85 o 
   6  -4   5     3095.58     3200.70    334.89 o 
   7  -4   5      597.65      630.64    179.04 o 
   8  -4   5      380.82      328.37    183.76 o 
  -9  -3   5     1356.65     1278.33    196.99 o 
  -8  -3   5      248.16      321.84    183.33 o 
  -7  -3   5     3667.20     4292.04    478.56 o 
  -6  -3   5      718.50      662.54    139.90 o 
  -5  -3   5     2265.43     2463.69    243.17 o 
  -4  -3   5     2333.88     2333.52    229.58 o 
  -3  -3   5     1433.27     1268.94     93.59 o 
  -2  -3   5     1486.40     1661.39     58.19 o 
  -1  -3   5       85.86       37.09     18.51 o 
   0  -3   5     1331.76     1430.36    126.99 o 
   1  -3   5     2120.29     2243.65    104.61 o 
   2  -3   5     3682.44     3647.34    271.72 o 
   3  -3   5     6255.53     6400.18    711.65 o 
   4  -3   5      679.11      339.02     96.23 o 
   5  -3   5     6880.76     6786.29    568.12 o 
   6  -3   5       24.64      -68.14     85.17 o 
   7  -3   5     3387.75     4422.85    396.87 o 
   8  -3   5      126.69      220.36    163.82 o 
   9  -3   5      672.04      569.75    220.00 o 
  -9  -2   5      152.46      145.08     69.33 o 
  -8  -2   5     1722.39     1939.05    230.15 o 
  -7  -2   5      858.43      787.69     72.13 o 
  -6  -2   5     4312.71     4509.86    180.21 o 
  -5  -2   5      782.22      524.67     72.65 o 
  -4  -2   5     9081.87     9611.92    342.14 o 
  -3  -2   5     1024.29      953.95     64.81 o 
  -2  -2   5    14819.39    15876.58    344.05 o 
  -1  -2   5      286.26      237.32     25.71 o 
   0  -2   5     2722.95     2794.25    104.57 o 
   1  -2   5     2506.24     2733.09    173.43 o 
   2  -2   5       98.10      121.77     47.76 o 
   3  -2   5     3177.36     3737.34    177.46 o 
   4  -2   5      671.89      637.93     86.22 o 
   5  -2   5     2892.44     2947.32    199.57 o 
   6  -2   5       93.27       -4.82     59.66 o 
   7  -2   5     2188.49     1963.01    379.47 o 
   8  -2   5      705.25      626.66    131.20 o 
   9  -2   5     1157.83     1574.44    251.17 o 
  10  -2   5      389.66      526.99    221.09 o 
  -9  -1   5        2.74      -49.00     83.27 o 
  -8  -1   5     1235.39     1351.39    107.69 o 
  -7  -1   5       39.47       61.64     32.67 o 
  -6  -1   5     4998.10     5461.64    275.68 o 
  -5  -1   5      862.51      754.26     38.19 o 
  -4  -1   5    12446.04    13466.56    399.15 o 
  -3  -1   5     2896.13     2750.61     81.47 o 
  -2  -1   5    10502.37     9934.88    265.59 o 
  -1  -1   5     5463.07     5379.71    124.43 o 
   0  -1   5     3256.79     3390.29     99.76 o 
   1  -1   5     3336.58     3479.72    126.32 o 
   2  -1   5     1332.84     1415.83    207.68 o 
   3  -1   5      408.01      517.02     67.73 o 
   4  -1   5      824.99      723.03     78.04 o 
   5  -1   5     1801.70     1969.75    134.57 o 
   6  -1   5     3091.07     2953.11    272.42 o 
   7  -1   5     1036.90      894.36    426.59 o 
   8  -1   5     3075.83     2110.12   1034.76 o 
   9  -1   5        9.80       68.50    159.47 o 
  10  -1   5     1270.46     2072.79    302.64 o 
  -9   0   5        2.66       43.05     86.56 o 
  -8   0   5      626.18      728.86    175.98 o 
  -7   0   5      461.82      432.51     53.02 o 
  -6   0   5       44.37       22.28     33.85 o 
  -5   0   5     6948.17     7432.92    492.99 o 
  -4   0   5     1405.07     1179.78     52.91 o 
  -3   0   5    14156.64    14086.77    339.67 o 
  -2   0   5      381.48      327.48     29.48 o 
  -1   0   5    11697.31    10995.03    211.97 o 
   0   0   5      804.11      738.22     36.35 o 
   1   0   5    25332.60    26116.48    614.99 o 
   2   0   5      223.32      172.75     20.73 o 
   3   0   5     7699.19     8772.71    319.65 o 
   4   0   5     1474.90     1217.28    151.43 o 
   5   0   5      965.58      967.97    116.38 o 
   6   0   5     3292.97     3427.80    306.74 o 
   7   0   5      205.97      176.75     53.83 o 
   8   0   5     1218.82     1317.10    306.44 o 
   9   0   5      136.46       68.14    125.04 o 
  10   0   5      901.99     1083.69    198.98 o 
  -9   1   5      118.89       93.67    116.31 o 
  -8   1   5      536.30      630.62     81.85 o 
  -7   1   5      713.85      814.40     89.87 o 
  -6   1   5       30.66       45.67     33.79 o 
  -5   1   5     1539.48     1657.90    125.09 o 
  -4   1   5      857.78      674.66     84.25 o 
  -3   1   5     8794.21     8928.81    258.00 o 
  -2   1   5     2717.45     2549.67     96.06 o 
  -1   1   5    14206.75    14048.53    316.21 o 
   0   1   5     7952.00     7730.12    194.65 o 
   1   1   5    20197.48    19478.84    883.86 o 
   2   1   5     6358.37     5969.07    243.32 o 
   3   1   5     5949.95     6500.28    258.53 o 
   4   1   5     4355.36     4377.04    190.39 o 
   5   1   5     1173.84     1127.99    103.93 o 
   6   1   5     1124.43     1190.47    154.32 o 
   7   1   5       86.51       26.61     43.56 o 
   8   1   5      327.29      714.73    143.16 o 
   9   1   5      583.74      762.93    154.04 o 
  10   1   5      232.82      312.06    176.15 o 
  -9   2   5      855.72     1113.32    173.57 o 
  -8   2   5      276.60      167.16     69.66 o 
  -7   2   5      500.15      675.25     68.97 o 
  -6   2   5        0.87       31.11     39.03 o 
  -5   2   5     1636.47     1642.01    122.85 o 
  -4   2   5       47.60        7.41     29.07 o 
  -3   2   5     1907.54     1672.23    108.81 o 
  -2   2   5     3270.01     3096.49    111.25 o 
  -1   2   5     3109.82     3098.18     99.15 o 
   0   2   5    25140.28    24269.75   1508.10 o 
   1   2   5     1182.33     1203.56    113.26 o 
   2   2   5    11127.14    10907.26    313.08 o 
   3   2   5      658.58      597.64     54.04 o 
   4   2   5    10348.41    10378.82    705.63 o 
   5   2   5        0.73      -48.08     48.08 o 
   6   2   5     3102.37     3432.94    316.23 o 
   7   2   5       15.41      -43.88     97.31 o 
   8   2   5      751.80      822.74    167.08 o 
   9   2   5      759.53     1007.22    212.03 o 
  10   2   5        0.38       39.11     74.49 o 
  -9   3   5     1138.32     1193.63    205.31 o 
  -8   3   5      114.70      -47.65    100.40 o 
  -7   3   5     1883.79     2185.47    165.82 o 
  -6   3   5       83.82      107.15     45.62 o 
  -5   3   5     2970.75     2982.07    198.50 o 
  -4   3   5     1668.23     1431.20    101.85 o 
  -3   3   5      214.47      173.85     31.15 o 
  -2   3   5     3528.27     3417.29    119.43 o 
  -1   3   5     1263.84     1104.01     45.16 o 
   0   3   5     8862.75     9395.39    461.34 o 
   1   3   5     1564.00     1206.14     73.31 o 
   2   3   5    14753.96    15388.56    536.28 o 
   3   3   5     1295.99     1096.99     79.93 o 
   4   3   5     7921.58     7865.73    448.56 o 
   5   3   5     5216.04     5145.33    303.32 o 
   6   3   5     3260.84     2961.40    234.35 o 
   7   3   5     2215.32     2224.34    170.45 o 
   8   3   5      227.30      179.77     92.78 o 
   9   3   5      600.87      612.52    138.81 o 
  10   3   5        0.07      -92.42     92.42 o 
  -9   4   5     1040.43     1177.57    151.86 o 
  -8   4   5      488.92      458.02    113.47 o 
  -7   4   5     1701.65     1667.98    224.32 o 
  -6   4   5     1533.96     1619.11    224.35 o 
  -5   4   5     1304.96     1250.73     91.68 o 
  -4   4   5     3253.66     3218.39    142.19 o 
  -3   4   5       78.73       72.12     42.29 o 
  -2   4   5      799.93      878.89     73.14 o 
  -1   4   5      563.96      520.09     79.10 o 
   0   4   5     1383.67     1586.31     80.77 o 
   1   4   5     3015.20     3404.13    194.63 o 
   2   4   5      243.48      177.05     29.52 o 
   3   4   5    15024.52    17447.79    749.52 o 
   4   4   5     2099.34     2094.29    108.55 o 
   5   4   5    11306.26    11671.32    396.70 o 
   6   4   5       13.37      -39.86     39.86 o 
   7   4   5     4358.41     4237.22    204.71 o 
   8   4   5       25.67      -70.85     70.85 o 
   9   4   5     1478.33     1486.00    198.62 o 
  10   4   5       11.22     -139.90    139.90 o 
  -8   5   5     1416.68     1725.21    239.21 o 
  -7   5   5       20.81       30.19    144.25 o 
  -6   5   5     3301.09     2960.07    167.43 o 
  -5   5   5        1.13      126.13     97.13 o 
  -4   5   5     3256.94     3510.33    165.16 o 
  -3   5   5        1.78       48.23    127.22 o 
  -2   5   5     3150.60     3351.61    186.78 o 
  -1   5   5     1131.15     1098.90     65.68 o 
   0   5   5     2882.76     3258.91    136.90 o 
   1   5   5     2324.33     2572.88    154.26 o 
   2   5   5      169.95       87.33     47.48 o 
   3   5   5     4473.25     4579.09    316.60 o 
   4   5   5     1794.19     1676.78    157.92 o 
   5   5   5     5147.70     5761.06    291.40 o 
   6   5   5     1794.47     1667.31     90.54 o 
   7   5   5     2618.72     2479.39    206.04 o 
   8   5   5     1543.21     1657.07    226.89 o 
   9   5   5      989.04      776.58    104.76 o 
  10   5   5      718.55      373.32    107.28 o 
  -8   6   5      293.06      525.17    180.13 o 
  -7   6   5      269.66      425.50    115.98 o 
  -6   6   5     1776.43     1483.10    235.59 o 
  -5   6   5     1471.22     1064.12    159.47 o 
  -4   6   5     3566.55     3846.21    321.48 o 
  -3   6   5     1874.96     1972.76    197.89 o 
  -2   6   5     4196.54     4070.22    241.50 o 
  -1   6   5     5646.63     5961.90    468.27 o 
   0   6   5      809.26      776.46     42.16 o 
   1   6   5     1756.79     1810.77    147.02 o 
   2   6   5        1.29      -26.71     57.86 o 
   3   6   5      577.08      768.12     80.50 o 
   4   6   5     1359.41     1485.12    135.87 o 
   5   6   5       63.32       29.78     42.44 o 
   6   6   5     1404.51     1128.51    150.49 o 
   7   6   5      153.41       82.59     60.20 o 
   8   6   5     2741.90     2712.75    641.16 o 
   9   6   5        0.77      154.92     80.59 o 
  10   6   5     1072.30      992.58    242.83 o 
  -7   7   5      242.62      100.03    104.38 o 
  -6   7   5      620.36      612.52    176.51 o 
  -5   7   5     2634.13     2788.25    331.99 o 
  -4   7   5       97.86      138.81     84.45 o 
  -3   7   5     5664.38     6403.58    510.31 o 
  -2   7   5      157.37      155.49    112.36 o 
  -1   7   5     4934.44     5204.81    375.49 o 
   0   7   5      129.44      112.20     27.41 o 
   1   7   5     2090.74     2587.36    221.27 o 
   2   7   5      217.52      202.76     42.50 o 
   3   7   5     1977.82     2204.01    286.70 o 
   4   7   5      566.84      486.48     61.71 o 
   5   7   5       88.67       87.63     49.05 o 
   6   7   5     1083.33      855.13    281.25 o 
   7   7   5      364.52      139.22     75.64 o 
   8   7   5     1276.15     1236.18    146.58 o 
   9   7   5      365.44      247.76    164.55 o 
  -6   8   5       59.29     -147.15    147.15 o 
  -5   8   5      742.25      956.11    181.22 o 
  -4   8   5      390.13      415.36    138.45 o 
  -3   8   5     1560.73     1430.55    216.74 o 
  -2   8   5     2981.94     3113.72    322.21 o 
  -1   8   5     3784.02     3866.50    267.12 o 
   0   8   5     2093.85     1940.95    128.41 o 
   1   8   5     2218.01     2255.82    217.10 o 
   2   8   5     3518.81     3628.77    220.10 o 
   3   8   5      353.45      300.52    110.54 o 
   4   8   5     1882.56     2047.77    260.56 o 
   5   8   5      101.83       96.55    110.36 o 
   6   8   5      640.26      403.65     91.97 o 
   7   8   5      149.96      165.41     57.99 o 
   8   8   5      124.87       27.00     95.81 o 
   9   8   5      304.46      131.77    159.47 o 
  -4   9   5      124.84      182.31    172.52 o 
  -3   9   5      169.69      113.08    108.01 o 
  -2   9   5     1153.49      980.76    197.53 o 
  -1   9   5       89.18      -18.62    105.65 o 
   0   9   5     5146.18     5083.07    280.57 o 
   1   9   5        0.89     -102.57    125.40 o 
   2   9   5     5371.56     6227.79    394.70 o 
   3   9   5      294.86      392.52    136.64 o 
   4   9   5     2107.79     1782.36    273.82 o 
   5   9   5      372.14      293.22     85.90 o 
   6   9   5      341.48      331.91     85.86 o 
   7   9   5      196.94       70.77     98.98 o 
   8   9   5       42.93      -57.41    144.25 o 
  -3  10   5       32.85      -56.54    153.67 o 
  -2  10   5     1050.88      963.36    218.55 o 
  -1  10   5       89.42      203.33    154.04 o 
   0  10   5      657.12      669.79    180.13 o 
   1  10   5     1146.63     1229.39    206.23 o 
   2  10   5     1019.48     1007.94    184.84 o 
   3  10   5     1613.11     1629.16    191.37 o 
   4  10   5      870.05      680.66    177.60 o 
   5  10   5      992.52      777.62    208.04 o 
   6  10   5      126.86       23.90    101.17 o 
  -1  11   5       88.48       10.87    181.22 o 
   0  11   5       85.20     -146.43    174.70 o 
   1  11   5      427.80      304.09    189.19 o 
   2  11   5       96.11      208.76    127.58 o 
   3  11   5     1201.47     1507.75    216.38 o 
   4  11   5        3.66      -29.00    151.14 o 
  -4  -8   6        6.68      -64.00     78.83 o 
  -3  -8   6     1291.36     1471.84    146.47 o 
  -2  -8   6       57.76      103.34     81.04 o 
  -1  -8   6      555.07      300.46    136.28 o 
   0  -8   6      427.33      237.40    185.57 o 
   1  -8   6       97.53        5.44    109.09 o 
   2  -8   6      795.27      871.30    163.82 o 
   3  -8   6      153.08      143.89    122.87 o 
  -6  -7   6      392.00      445.98    104.74 o 
  -5  -7   6     1862.49     1936.70    225.20 o 
  -4  -7   6      385.86      387.03    113.55 o 
  -3  -7   6     1324.24     1470.44    183.58 o 
  -2  -7   6      532.10      531.66    138.45 o 
  -1  -7   6     1778.34     1618.24    233.41 o 
   0  -7   6     1205.13     1075.86    116.00 o 
   1  -7   6      101.84       50.02    100.03 o 
   2  -7   6      459.02      386.36    121.78 o 
   3  -7   6      371.46      191.01    109.09 o 
   4  -7   6      263.82       80.82    102.21 o 
   5  -7   6      798.97      510.31    170.71 o 
  -7  -6   6      188.11       49.13    139.76 o 
  -6  -6   6     1069.48      876.44    156.99 o 
  -5  -6   6      352.62      244.90     84.68 o 
  -4  -6   6     3394.54     3735.80    202.53 o 
  -3  -6   6       49.23      118.66     70.77 o 
  -2  -6   6     4640.26     5250.76    427.27 o 
  -1  -6   6       37.36      129.33     51.38 o 
   0  -6   6     3089.72     2654.02    281.17 o 
   1  -6   6        6.43       18.32     97.68 o 
   2  -6   6     1121.21      797.73    141.35 o 
   3  -6   6      106.07      111.27    117.07 o 
   4  -6   6      324.08      512.13    165.63 o 
   5  -6   6      740.86      343.59    152.95 o 
   6  -6   6       23.99       59.44    129.75 o 
  -7  -5   6       15.42       93.04    153.13 o 
  -6  -5   6     1778.33     1776.37    410.64 o 
  -5  -5   6      269.59      130.85    100.94 o 
  -4  -5   6     2230.15     2373.26    240.56 o 
  -3  -5   6     1678.57     1672.75    196.72 o 
  -2  -5   6     3854.03     3994.09    209.73 o 
  -1  -5   6     2936.90     2940.76    138.55 o 
   0  -5   6     3666.53     3664.29    285.24 o 
   1  -5   6     1615.74     1251.56    251.74 o 
   2  -5   6     2546.19     2540.99    356.51 o 
   3  -5   6     2585.35     2465.49    905.37 o 
   4  -5   6     1105.66     1106.53    186.29 o 
   5  -5   6      730.49     1176.48    163.46 o 
   6  -5   6       25.33      143.89    149.69 o 
   7  -5   6      407.26      617.60    149.69 o 
  -8  -4   6      555.62      393.25    190.28 o 
  -7  -4   6       11.00       -5.72     91.42 o 
  -6  -4   6      738.50      909.14    131.60 o 
  -5  -4   6      787.15      541.38     98.95 o 
  -4  -4   6      295.74      194.34     85.17 o 
  -3  -4   6     3363.38     3862.38    159.39 o 
  -2  -4   6      270.19      263.09     31.63 o 
  -1  -4   6     6934.01     7267.05    307.52 o 
   0  -4   6      482.00      361.63     63.03 o 
   1  -4   6     7113.93     7852.62    571.51 o 
   2  -4   6       11.35       25.37     78.42 o 
   3  -4   6     6710.75     6767.34    978.26 o 
   4  -4   6       49.69      -15.69     58.79 o 
   5  -4   6     1926.65     1759.28    206.23 o 
   6  -4   6      198.18      248.63    135.55 o 
   7  -4   6      350.33      529.16    174.70 o 
   8  -4   6      302.29      134.83    201.88 o 
  -9  -3   6        0.16       26.10    162.37 o 
  -8  -3   6      822.37      844.98    216.56 o 
  -7  -3   6       30.75      -88.53     88.53 o 
  -6  -3   6     1799.19     1779.81    347.40 o 
  -5  -3   6       82.88       60.37     53.71 o 
  -4  -3   6      453.24      543.71     83.39 o 
  -3  -3   6     2648.03     2705.84    243.89 o 
  -2  -3   6       72.06       73.57     23.89 o 
  -1  -3   6     6796.98     7592.16    269.91 o 
   0  -3   6     4422.39     4718.58    190.96 o 
   1  -3   6     5005.74     5144.52    406.79 o 
   2  -3   6     6317.38     7044.50    332.97 o 
   3  -3   6     3781.11     3504.17    474.27 o 
   4  -3   6     1849.56     1488.51    140.84 o 
   5  -3   6     1333.68     1345.01    144.98 o 
   6  -3   6      705.99      630.28    160.56 o 
   7  -3   6      706.16      833.97    194.63 o 
   8  -3   6      686.90     1105.08    239.93 o 
   9  -3   6       17.77      170.35    170.35 o 
  -9  -2   6      518.44      860.43    278.35 o 
  -8  -2   6     1248.34     1212.79    170.32 o 
  -7  -2   6     1021.92     1171.48    147.95 o 
  -6  -2   6     2305.51     2305.07    430.94 o 
  -5  -2   6     2560.79     2543.32    186.34 o 
  -4  -2   6      884.96      743.83    131.11 o 
  -3  -2   6     3386.73     3630.74    134.75 o 
  -2  -2   6      458.14      463.04     27.68 o 
  -1  -2   6     1798.79     1814.56     56.14 o 
   0  -2   6     3825.96     4290.67    141.01 o 
   1  -2   6       94.28       42.25     38.22 o 
   2  -2   6     6792.03     7523.53    415.60 o 
   3  -2   6        8.46      -50.71     50.71 o 
   4  -2   6     6445.93     6942.85    335.73 o 
   5  -2   6        1.20      -54.37     54.37 o 
   6  -2   6     4760.93     6181.76    428.77 o 
   7  -2   6       31.33       34.43    121.05 o 
   8  -2   6     1955.02     2050.68    288.86 o 
   9  -2   6       63.97       80.10    194.63 o 
  -9  -1   6      909.43      749.89    243.56 o 
  -8  -1   6       13.65      198.69    106.74 o 
  -7  -1   6     4188.85     4832.83    246.24 o 
  -6  -1   6      233.22      177.66     33.01 o 
  -5  -1   6     3550.56     3731.24    180.59 o 
  -4  -1   6      176.46      116.65     32.52 o 
  -3  -1   6     3666.28     3845.68    325.24 o 
  -2  -1   6      547.73      493.66     32.54 o 
  -1  -1   6     2434.33     2559.31     77.45 o 
   0  -1   6     1113.12     1108.27     59.06 o 
   1  -1   6      109.99       60.50     28.30 o 
   2  -1   6    13902.89    15592.79    853.83 o 
   3  -1   6     1576.09     1475.97    115.87 o 
   4  -1   6     4863.22     5006.44    246.90 o 
   5  -1   6     4782.03     4748.09    523.02 o 
   6  -1   6     2534.10     2109.93    542.39 o 
   7  -1   6     2447.62     2217.27    673.59 o 
   8  -1   6      524.90      714.37    190.28 o 
   9  -1   6      385.84      596.94    155.12 o 
  10  -1   6      313.10      343.23    223.26 o 
  -9   0   6      681.53      697.78    175.42 o 
  -8   0   6      657.31      630.35     79.51 o 
  -7   0   6     2316.26     2355.16    132.61 o 
  -6   0   6     2309.70     2259.90    115.28 o 
  -5   0   6     1606.57     1422.20     92.28 o 
  -4   0   6     5012.07     4993.84    210.12 o 
  -3   0   6     3550.04     3635.33    126.18 o 
  -2   0   6     5262.18     4906.80    122.95 o 
  -1   0   6     2508.25     2420.03     80.58 o 
   0   0   6     5491.94     5798.87    168.97 o 
   1   0   6      368.92      356.35     36.59 o 
   2   0   6     6443.81     6556.33    204.43 o 
   3   0   6     3748.18     4115.23    501.25 o 
   4   0   6      749.89      684.37     46.26 o 
   5   0   6     5664.35     5632.85    473.65 o 
   6   0   6       27.43        1.05     65.86 o 
   7   0   6     3705.17     3595.28    895.59 o 
   8   0   6       10.39       62.58     61.49 o 
   9   0   6      779.97     1050.35    184.12 o 
  10   0   6        4.99      337.07    200.07 o 
  -9   1   6       97.31       27.43    140.99 o 
  -8   1   6      631.75      778.33    110.33 o 
  -7   1   6      123.63      197.79     51.05 o 
  -6   1   6     2623.18     2641.71    198.43 o 
  -5   1   6      876.26      826.74     82.06 o 
  -4   1   6    10446.47    11277.88    547.23 o 
  -3   1   6        5.07       24.31     20.39 o 
  -2   1   6    15726.04    15980.58    405.27 o 
  -1   1   6      199.76      122.41     21.33 o 
   0   1   6     4320.58     4150.95    113.20 o 
   1   1   6     3072.64     2983.01    210.89 o 
   2   1   6      703.33      714.01     86.99 o 
   3   1   6       56.03       56.55     32.03 o 
   4   1   6       28.38      128.21     58.16 o 
   5   1   6     2108.90     2445.60    140.97 o 
   6   1   6      436.90      408.10     86.99 o 
   7   1   6     3115.45     3516.75    258.06 o 
   8   1   6     1183.52     1350.81    196.80 o 
   9   1   6     1328.95     1446.13    218.55 o 
  10   1   6     1653.35     1593.65    354.83 o 
  -9   2   6      190.02      229.27    156.64 o 
  -8   2   6      258.36      223.29     74.65 o 
  -7   2   6       20.34       14.36     47.55 o 
  -6   2   6     1482.45     1459.36    126.70 o 
  -5   2   6     1353.13     1088.46     68.06 o 
  -4   2   6     5517.06     5399.24    391.07 o 
  -3   2   6     7908.72     8383.64    350.80 o 
  -2   2   6     5275.66     4904.02    185.39 o 
  -1   2   6     9060.26     8849.22    371.19 o 
   0   2   6     3818.15     3793.07    176.19 o 
   1   2   6     7699.06     7637.69    638.74 o 
   2   2   6     4424.41     4399.74    189.20 o 
   3   2   6     2030.75     2021.27    126.59 o 
   4   2   6      479.32      337.02     65.63 o 
   5   2   6     2664.13     2927.97    161.28 o 
   6   2   6      744.54      712.20    109.09 o 
   7   2   6      551.82      712.56    140.26 o 
   8   2   6     1979.21     2120.63    255.88 o 
   9   2   6        0.80      178.32    155.49 o 
  10   2   6     1280.41     1260.20    189.56 o 
  -9   3   6       15.01     -128.06    147.90 o 
  -8   3   6      665.17      660.63    194.24 o 
  -7   3   6       25.02        7.74     48.86 o 
  -6   3   6      332.12      277.34     61.86 o 
  -5   3   6     1260.57     1269.71    157.15 o 
  -4   3   6      166.82      157.75     33.14 o 
  -3   3   6     5191.92     4958.32    341.66 o 
  -2   3   6      222.53      219.23     40.05 o 
  -1   3   6    10329.20    11522.85    399.84 o 
   0   3   6       69.56       44.27     34.41 o 
   1   3   6    22062.50    22281.88   1249.25 o 
   2   3   6      828.51      869.40    106.38 o 
   3   3   6    13484.43    15730.70    602.69 o 
   4   3   6      975.23      855.00     80.60 o 
   5   3   6     1933.12     1813.06    190.45 o 
   6   3   6      621.67      587.44    144.79 o 
   7   3   6      251.95      281.25    123.23 o 
   8   3   6      100.56      157.30    104.74 o 
   9   3   6       76.27      -11.60    133.02 o 
  10   3   6      520.56      426.59    184.48 o 
  -8   4   6      412.80      563.26    189.92 o 
  -7   4   6      232.21      303.03     63.31 o 
  -6   4   6      131.55      179.01     62.71 o 
  -5   4   6      238.11      246.97     61.05 o 
  -4   4   6       22.70       70.54     40.63 o 
  -3   4   6     1897.79     2013.65     97.21 o 
  -2   4   6      792.08      737.43     60.84 o 
  -1   4   6     7233.25     7722.08    230.65 o 
   0   4   6     6449.88     6626.85    249.09 o 
   1   4   6     8883.82     9203.89    376.82 o 
   2   4   6    10372.72    10620.57    427.13 o 
   3   4   6     2244.78     2274.39    214.02 o 
   4   4   6     7960.75     9068.12    441.09 o 
   5   4   6      921.94      875.00    133.42 o 
   6   4   6     2776.76     2963.67    197.17 o 
   7   4   6      254.00       59.33     52.08 o 
   8   4   6      636.54      440.69     80.95 o 
   9   4   6        2.75      -64.15    104.74 o 
  10   4   6      283.15      302.27    185.93 o 
  -8   5   6      157.00      118.52    128.30 o 
  -7   5   6      816.01      741.55    160.92 o 
  -6   5   6      264.34      228.66     68.68 o 
  -5   5   6     1462.09     1503.52    111.67 o 
  -4   5   6        8.70      -28.02    148.78 o 
  -3   5   6     1224.49     1428.17    104.70 o 
  -2   5   6      132.86       32.17    127.22 o 
  -1   5   6      222.06      200.00     23.23 o 
   0   5   6     7680.55     8531.60    316.89 o 
   1   5   6        6.41       11.89     65.42 o 
   2   5   6     6282.53     7071.27    381.10 o 
   3   5   6       97.54       61.47     33.44 o 
   4   5   6     7760.22     8608.22    422.42 o 
   5   5   6      410.66      431.87     59.08 o 
   6   5   6     4647.19     4674.21    315.70 o 
   7   5   6      209.28      136.68     50.42 o 
   8   5   6     1121.73     1373.64    197.89 o 
   9   5   6      660.11      316.81    105.02 o 
  10   5   6       53.95     -157.66    157.66 o 
  -7   6   6     1836.66     2114.11    225.07 o 
  -6   6   6      190.57      108.01     89.52 o 
  -4   6   6      803.21      882.54    155.85 o 
  -3   6   6      382.49      484.94    130.48 o 
  -2   6   6      171.28      274.89     63.31 o 
  -1   6   6       29.73        4.03     48.70 o 
   0   6   6      321.53      466.29     86.67 o 
   1   6   6      123.42       86.03     60.68 o 
   2   6   6     1965.36     2153.86    167.81 o 
   3   6   6     1691.27     1608.94    170.53 o 
   4   6   6     3680.47     3368.57    286.43 o 
   5   6   6     6105.93     5470.28    573.39 o 
   6   6   6     1149.17      937.94    157.94 o 
   7   6   6     3471.90     3337.02    447.25 o 
   8   6   6      171.88       84.95     83.18 o 
   9   6   6     1095.06     1037.67    109.38 o 
  10   6   6       24.53      243.92    174.33 o 
  -7   7   6      606.92      772.72    141.71 o 
  -6   7   6     1752.87     1929.99    252.62 o 
  -5   7   6      381.16      451.60    168.17 o 
  -4   7   6     2950.06     2721.56    321.12 o 
  -3   7   6      332.76      301.19    104.02 o 
  -1   7   6        4.60       11.24    110.54 o 
   0   7   6     1163.64     1129.26     84.73 o 
   1   7   6       28.95       92.35     74.09 o 
   2   7   6      547.68      400.42     97.75 o 
   3   7   6     1457.27     1504.85    117.21 o 
   4   7   6       44.38      116.25    131.57 o 
   5   7   6     2618.30     2496.00    394.52 o 
   6   7   6       56.50        0.00    120.69 o 
   7   7   6     2137.04     2217.77    280.53 o 
   8   7   6      276.00      204.02     90.36 o 
   9   7   6     1316.10     1307.32    183.39 o 
  -6   8   6      935.05      848.11    189.56 o 
  -5   8   6       16.68      172.16    148.24 o 
  -4   8   6     2184.13     2015.89    255.16 o 
  -3   8   6       90.02      -20.66     93.15 o 
  -2   8   6     3123.02     3115.53    355.92 o 
  -1   8   6     1868.84     1906.91    308.62 o 
   0   8   6     2746.49     2987.59    332.36 o 
   1   8   6      896.56      847.02    130.12 o 
   2   8   6      145.02       73.93     68.68 o 
   3   8   6      641.25      709.25    108.37 o 
   4   8   6       52.97      -42.81     68.14 o 
   5   8   6      392.24      168.90     81.91 o 
   6   8   6      219.13      192.47    235.95 o 
   7   8   6      658.11      554.42     78.80 o 
   8   8   6      644.24      520.39     79.98 o 
  -4   9   6      801.06      844.48    184.12 o 
  -3   9   6     1380.27     1448.67    233.41 o 
  -2   9   6      898.27      895.59    230.87 o 
  -1   9   6     2228.83     2555.20    293.58 o 
   0   9   6       99.14       33.71    134.83 o 
   1   9   6     2851.32     3556.62    370.41 o 
   2   9   6        6.39       34.07     85.17 o 
   3   9   6      817.94      714.95    158.93 o 
   4   9   6      160.08       88.85     77.56 o 
   5   9   6      330.17      302.63    192.09 o 
   6   9   6      273.13      165.86     91.87 o 
   7   9   6       28.34      -69.34    114.36 o 
  -3  10   6      878.54      790.84    232.69 o 
  -2  10   6       83.76       15.95    117.79 o 
  -1  10   6     2035.79     2208.34    288.14 o 
   0  10   6       51.10       73.21    146.43 o 
   1  10   6     1590.61     1237.01    222.90 o 
   2  10   6      421.24      314.23    137.36 o 
   3  10   6     1306.50      978.59    205.50 o 
   4  10   6      649.79      586.43    141.35 o 
   5  10   6      156.87      217.46    150.77 o 
   6  10   6      222.90      261.02    100.24 o 
  -1  11   6      393.78      304.09    138.09 o 
   0  11   6      762.68      700.60    203.69 o 
   1  11   6      503.82      699.15    155.12 o 
   2  11   6     1482.79     1788.28    306.62 o 
   3  11   6      113.77       80.82    172.88 o 
   4  11   6     1268.84     1272.89    196.44 o 
  -3  -8   7       56.70      111.63    121.78 o 
  -2  -8   7      281.92      169.26    180.13 o 
  -1  -8   7      608.98      399.77    140.99 o 
   0  -8   7      127.68      304.81    132.29 o 
   2  -8   7       12.20      -21.75    125.04 o 
  -5  -7   7       15.50       -8.75     97.55 o 
  -4  -7   7     1078.07     1010.44    217.42 o 
  -3  -7   7      260.59      151.35     83.37 o 
  -2  -7   7      178.64       56.22     78.28 o 
  -1  -7   7      289.25       90.25    107.28 o 
   0  -7   7       23.55      -31.43     71.04 o 
   1  -7   7      937.98      914.07    178.32 o 
   2  -7   7      427.92      276.90    133.02 o 
   3  -7   7      800.53      500.17    143.53 o 
   4  -7   7      714.65      434.56    185.21 o 
  -6  -6   7      692.67      800.07    159.14 o 
  -5  -6   7     1252.16     1742.98    277.81 o 
  -4  -6   7      661.33      562.97     81.03 o 
  -3  -6   7     1606.47     1723.07    133.20 o 
  -2  -6   7      550.34      431.75     68.31 o 
  -1  -6   7     1681.36     1517.45    165.63 o 
   0  -6   7        1.70       40.93     52.66 o 
   1  -6   7      675.68      528.44    112.72 o 
   2  -6   7      533.81      534.96    135.55 o 
   3  -6   7      359.69       61.61    123.23 o 
   4  -6   7     1449.69     1255.13    152.59 o 
   5  -6   7        0.52       10.87    110.18 o 
   6  -6   7      997.80      784.68    208.04 o 
  -7  -5   7     1417.04     1667.22    245.37 o 
  -6  -5   7        3.01      123.59    201.70 o 
  -5  -5   7     2559.18     3208.29    371.86 o 
  -4  -5   7       89.45       55.35     93.52 o 
  -3  -5   7     3445.63     3809.45    261.10 o 
  -2  -5   7       53.61       38.00     22.12 o 
  -1  -5   7     4449.84     4629.60    212.88 o 
   0  -5   7      213.23      175.56     58.93 o 
   1  -5   7     1215.14     1131.17    203.51 o 
   2  -5   7      569.85      833.61    137.73 o 
   3  -5   7       18.14      -17.03    113.81 o 
   4  -5   7      999.59      995.98    187.74 o 
   5  -5   7      290.34      213.48    163.10 o 
   6  -5   7      486.18      535.69    184.48 o 
   7  -5   7      390.93      116.34    110.91 o 
  -7  -4   7      613.79      395.26    134.83 o 
  -6  -4   7      571.65      665.03    170.71 o 
  -5  -4   7      904.39      805.36    138.83 o 
  -4  -4   7     2327.87     2631.09    271.65 o 
  -3  -4   7     1870.65     1653.10    102.41 o 
  -2  -4   7     3385.40     3505.50    115.35 o 
  -1  -4   7     1040.72     1073.44     54.54 o 
   0  -4   7     5834.04     6220.15    533.68 o 
   1  -4   7     1109.60     1156.03    119.65 o 
   2  -4   7     2380.62     2512.31    264.51 o 
   3  -4   7       17.23      -54.62    151.14 o 
   4  -4   7      771.61     1062.67    172.88 o 
   5  -4   7      174.50       -5.80    119.97 o 
   6  -4   7      212.70      216.01    147.88 o 
   7  -4   7      730.67      571.93    170.35 o 
   8  -4   7       34.42       84.45    197.17 o 
  -8  -3   7        1.86      107.22    190.64 o 
  -7  -3   7      557.49      437.74    112.51 o 
  -6  -3   7      571.98      566.72    187.92 o 
  -5  -3   7      321.18      284.99     84.48 o 
  -4  -3   7     4176.55     4772.62    251.81 o 
  -3  -3   7       51.50       45.77     21.61 o 
  -2  -3   7     6730.93     7363.89    261.89 o 
  -1  -3   7      243.80      262.73     43.46 o 
   0  -3   7     3991.01     4150.31    185.20 o 
   1  -3   7      657.29      560.61     79.69 o 
   2  -3   7     4789.64     5031.64    485.60 o 
   3  -3   7      229.74      260.84     50.50 o 
   4  -3   7     2473.08     1939.54    855.36 o 
   5  -3   7      776.39      937.63    162.74 o 
   6  -3   7      150.95      218.91    144.25 o 
   7  -3   7      772.52      815.85    201.52 o 
   8  -3   7       97.04     -160.20    160.20 o 
  -8  -2   7      207.83      168.06    176.51 o 
  -7  -2   7      733.81      673.72    129.48 o 
  -6  -2   7      637.52      692.17    101.62 o 
  -5  -2   7       12.59       -7.75     52.37 o 
  -4  -2   7     1492.39     1667.29     63.84 o 
  -3  -2   7     1033.96     1033.70     58.84 o 
  -2  -2   7     3050.69     3331.94     88.14 o 
  -1  -2   7     6274.23     6503.73    151.09 o 
   0  -2   7     3872.79     3928.19    135.81 o 
   1  -2   7     5989.54     5912.41    243.37 o 
   2  -2   7     2558.58     2444.25    283.46 o 
   3  -2   7     6093.03     5879.95    850.32 o 
   4  -2   7      822.50      809.39     94.96 o 
   5  -2   7     2364.45     2797.31    293.58 o 
   6  -2   7      197.67       70.21    109.09 o 
   7  -2   7      545.17      689.72    168.53 o 
   8  -2   7      122.43      554.53    173.61 o 
   9  -2   7      195.01      339.61    149.69 o 
  -8  -1   7     1130.27      995.62    225.44 o 
  -7  -1   7       93.68      110.18    140.63 o 
  -6  -1   7     1639.10     1800.59    236.21 o 
  -5  -1   7       78.86      113.44     26.78 o 
  -4  -1   7     1061.84     1208.43     84.54 o 
  -3  -1   7      304.56      286.42     44.81 o 
  -2  -1   7      800.72      835.06     65.78 o 
  -1  -1   7     5850.18     6037.89    143.74 o 
   0  -1   7      129.66       97.56     27.31 o 
   1  -1   7    11353.24    12372.57    460.88 o 
   2  -1   7      110.19       99.83     28.78 o 
   3  -1   7    11464.17    13196.94    538.77 o 
   4  -1   7     1027.34     1190.42    236.13 o 
   5  -1   7     3779.24     3517.15    649.31 o 
   6  -1   7      224.19      397.96    111.27 o 
   7  -1   7     1544.24     1311.15    528.98 o 
   8  -1   7       38.81       11.60    110.18 o 
   9  -1   7       49.50     -184.84    184.84 o 
  -9   0   7       74.11      194.63    125.40 o 
  -8   0   7     1564.02     1421.12    222.54 o 
  -7   0   7       66.89       67.07     61.04 o 
  -6   0   7     2153.92     2206.64    229.01 o 
  -5   0   7      177.88      171.78     62.92 o 
  -4   0   7     4057.14     3977.69    189.64 o 
  -3   0   7     1711.43     1640.67    104.25 o 
  -2   0   7      345.09      283.76     25.50 o 
  -1   0   7     1732.50     1766.72     76.43 o 
   0   0   7     2341.84     2248.21     76.27 o 
   1   0   7     2776.18     2833.95    108.86 o 
   2   0   7     6513.71     6647.85    473.80 o 
   3   0   7      986.87      953.46    205.14 o 
   4   0   7     5297.21     5994.03    504.88 o 
   5   0   7     1574.75     1454.84    274.91 o 
   6   0   7     4618.56     4947.13   1098.37 o 
   7   0   7      443.21      444.12     57.10 o 
   8   0   7     2675.22     3467.82    356.28 o 
   9   0   7      176.69      173.25    190.64 o 
  10   0   7      501.90      626.66    252.98 o 
  -9   1   7      239.24      -30.81    190.28 o 
  -8   1   7      772.38      785.83     94.42 o 
  -7   1   7     1754.16     1683.03    158.02 o 
  -6   1   7      849.24      822.34    124.63 o 
  -5   1   7     3993.75     3929.99    384.47 o 
  -4   1   7      386.78      364.60     44.27 o 
  -3   1   7     6192.19     6137.13    261.12 o 
  -2   1   7       97.21       82.59     22.94 o 
  -1   1   7     1981.58     1928.79    133.03 o 
   0   1   7      161.58       99.45     30.10 o 
   1   1   7      248.58      201.65     44.62 o 
   2   1   7     3118.98     3450.53    182.80 o 
   3   1   7        3.21        7.37    100.40 o 
   4   1   7     6254.57     6592.97    332.86 o 
   5   1   7       30.07       60.42     99.67 o 
   6   1   7     6333.44     7666.01    587.33 o 
   7   1   7      844.60     1042.74    222.90 o 
   8   1   7     2338.22     3204.33    396.87 o 
   9   1   7      354.29       86.62    184.84 o 
  10   1   7      669.85      522.64    201.15 o 
  -8   2   7        9.02      -15.95     81.21 o 
  -7   2   7     2463.77     2599.01    215.44 o 
  -6   2   7      525.65      413.81     90.58 o 
  -5   2   7     5718.77     5772.59    516.13 o 
  -4   2   7      452.21      313.85     44.38 o 
  -3   2   7     4105.75     3947.83    221.76 o 
  -2   2   7      620.03      468.58     37.98 o 
  -1   2   7     6602.71     6893.62    310.91 o 
   0   2   7     1909.14     1723.10     74.44 o 
   1   2   7     3204.16     3121.86    225.58 o 
   2   2   7     2645.17     2772.83    142.39 o 
   3   2   7      158.59      114.48     56.35 o 
   4   2   7     2042.79     2167.58    156.76 o 
   5   2   7     2605.94     2635.36    627.02 o 
   6   2   7      614.62      603.82    136.28 o 
   7   2   7     2002.40     2191.31    229.79 o 
   8   2   7      257.07      332.36    110.91 o 
   9   2   7     1319.63     1481.29    237.76 o 
  10   2   7       90.90      333.44    138.09 o 
  -8   3   7      157.46      177.78    152.22 o 
  -7   3   7      286.37      553.03    189.01 o 
  -6   3   7     1248.96      972.68    153.54 o 
  -5   3   7      852.92      643.59     63.51 o 
  -4   3   7     5064.47     4641.19    491.74 o 
  -3   3   7     2937.95     2903.50    184.41 o 
  -2   3   7     8044.90     7960.97    394.41 o 
  -1   3   7     2088.16     1945.72    202.62 o 
   0   3   7    10693.30    12143.11    357.85 o 
   1   3   7      298.34      182.95     29.18 o 
   2   3   7     5956.62     6563.46    329.18 o 
   3   3   7      247.75      270.76     84.99 o 
   4   3   7      561.26      566.69     77.71 o 
   5   3   7     1415.65     1350.77    131.80 o 
   6   3   7       22.46     -118.16    118.16 o 
   7   3   7     1526.17     1587.85    247.55 o 
   8   3   7       16.50      169.62    146.06 o 
   9   3   7      895.64      917.33    220.73 o 
  10   3   7       83.42      167.45    196.44 o 
  -8   4   7       11.99      -54.37    104.02 o 
  -7   4   7       54.93       40.47     75.57 o 
  -6   4   7      319.17      408.00    100.40 o 
  -5   4   7      181.30       71.18     55.65 o 
  -4   4   7     4220.88     3792.64    453.30 o 
  -3   4   7      430.91      369.82     96.93 o 
  -2   4   7     9816.48     9545.59    759.92 o 
  -1   4   7     3649.34     3573.00    256.70 o 
   0   4   7     9322.53     9977.77    344.76 o 
   1   4   7     2876.84     2917.91    171.07 o 
   2   4   7     2973.99     2964.73    194.00 o 
   3   4   7     1145.45     1155.99    103.60 o 
   4   4   7     3393.54     3376.58    203.68 o 
   5   4   7      464.82      408.51     43.52 o 
   6   4   7       48.05      152.22    117.07 o 
   7   4   7     1038.01      866.59    181.58 o 
   8   4   7      513.17      321.12    134.46 o 
   9   4   7      483.42      372.59    197.89 o 
  10   4   7      807.90      725.24    226.52 o 
  -7   5   7       74.42       90.25    123.59 o 
  -6   5   7      501.40      472.64    169.62 o 
  -5   5   7       39.39       62.77     45.01 o 
  -4   5   7      412.97      766.92    147.51 o 
  -3   5   7     1952.50     1855.19    214.48 o 
  -2   5   7      327.29      387.98     46.75 o 
  -1   5   7     3216.96     3493.10    148.91 o 
   0   5   7     1042.69      925.32     64.37 o 
   1   5   7     7976.22     8753.07    406.99 o 
   2   5   7      718.17      546.52     85.17 o 
   3   5   7     6877.39     6758.64    866.35 o 
   4   5   7        5.06       48.94     71.45 o 
   5   5   7     6158.31     6786.22    382.27 o 
   6   5   7      139.34       39.57     44.73 o 
   7   5   7      763.50      633.79    155.85 o 
   8   5   7      314.46      400.13    156.57 o 
   9   5   7       23.77     -145.34    145.34 o 
  10   5   7      423.87      174.33    180.13 o 
  -7   6   7       27.61      125.77     97.86 o 
  -6   6   7      495.20      359.54    156.21 o 
  -5   6   7      349.99      311.70    136.28 o 
  -4   6   7      160.66      156.57    126.49 o 
  -3   6   7      198.50      120.69     78.65 o 
  -2   6   7       21.41       11.15     37.70 o 
  -1   6   7     3115.92     3223.23    171.98 o 
   0   6   7       30.48      -16.36     49.62 o 
   1   6   7     6095.78     6473.58    411.01 o 
   2   6   7      766.12      465.38    100.40 o 
   3   6   7     7601.79     7747.93    425.60 o 
   4   6   7     1749.82     1435.60    250.91 o 
   5   6   7     1834.39     1507.37    790.48 o 
   6   6   7     1097.53      813.15    125.70 o 
   7   6   7      711.66      783.23    210.21 o 
   8   6   7      457.54      392.35     98.40 o 
   9   6   7       41.16      -57.63    121.05 o 
  -6   7   7      636.18      650.58    196.80 o 
  -5   7   7      410.17      580.63    179.41 o 
  -4   7   7      357.20      326.92    151.14 o 
  -3   7   7      863.03     1066.66    188.47 o 
  -2   7   7       55.15       14.07     33.12 o 
  -1   7   7     1821.16     1780.30    216.01 o 
   0   7   7     1072.08      898.05    161.29 o 
   1   7   7      561.67      348.62    122.87 o 
   2   7   7     2850.48     3072.76    295.75 o 
   3   7   7      634.12      318.95     88.07 o 
   4   7   7     3204.10     3082.91    353.38 o 
   5   7   7      163.14       50.00     50.76 o 
   6   7   7     1892.46     1682.43    272.55 o 
   7   7   7      128.22       57.25     67.75 o 
   8   7   7     1049.94     1138.78    197.53 o 
   9   7   7       15.68     -152.95    158.75 o 
  -5   8   7     1409.36     1309.86    212.75 o 
  -4   8   7       23.75      215.65    165.63 o 
  -3   8   7     1214.38     1397.93    230.15 o 
  -2   8   7      266.66       -5.44    140.26 o 
  -1   8   7      277.71      331.63    138.09 o 
   0   8   7      524.32      800.63    129.03 o 
   1   8   7        3.91       52.58     48.73 o 
   2   8   7     1120.20      888.24     91.80 o 
   3   8   7      210.21      148.96    115.98 o 
   4   8   7     2308.41     2168.07    403.94 o 
   5   8   7      139.71      -10.87     97.86 o 
   6   8   7     2370.12     2441.75    336.34 o 
   7   8   7      627.35      464.40    102.26 o 
   8   8   7     1059.96      869.85    150.41 o 
  -4   9   7      648.42      480.59    155.12 o 
  -3   9   7      502.29      520.83    208.40 o 
  -2   9   7      579.40      523.00    129.39 o 
  -1   9   7      439.53        5.44    132.65 o 
   0   9   7      446.53      640.07    140.63 o 
   1   9   7      164.40      -17.03    101.48 o 
   2   9   7      857.12      668.70    157.66 o 
   3   9   7      191.16      161.65    133.74 o 
   4   9   7      413.27      233.38     80.88 o 
   5   9   7     1519.88     1043.44    151.24 o 
   6   9   7      160.56      183.88     89.86 o 
   7   9   7     1176.18      860.14    141.50 o 
  -2  10   7     1631.66     1762.90    264.94 o 
  -1  10   7        2.82     -182.67    188.11 o 
   0  10   7     1005.84      642.24    174.70 o 
   1  10   7       95.78     -136.28    142.08 o 
   2  10   7      536.77      652.39    204.42 o 
   3  10   7      190.45      -56.18    157.66 o 
   4  10   7      136.06      -94.60    156.21 o 
   5  10   7      265.82      264.58    121.42 o 
   6  10   7        8.73      -92.78    169.26 o 
   0  11   7      853.33      401.58    226.16 o 
   1  11   7      471.88      -11.60    200.07 o 
   2  11   7      240.92      252.26    131.93 o 
   3  11   7      379.74      416.81    137.36 o 
  -3  -7   8       37.14      -33.76    200.07 o 
  -2  -7   8      990.21      768.57    122.26 o 
  -1  -7   8       28.16        0.00    123.23 o 
   0  -7   8     1482.48      843.03    201.15 o 
   2  -7   8     1706.83     1655.62    202.24 o 
   3  -7   8      209.56      -16.67    115.62 o 
  -5  -6   8      742.73      386.41    118.72 o 
  -4  -6   8      372.80      259.74     90.83 o 
  -3  -6   8      186.83      130.82     76.17 o 
  -2  -6   8      572.45      562.65    125.45 o 
  -1  -6   8       28.79     -139.90    156.94 o 
   0  -6   8     1194.32     1102.35    148.96 o 
   1  -6   8     1051.35      666.89    139.54 o 
   2  -6   8      318.02      -39.14    123.23 o 
   3  -6   8     1736.50     1704.55    260.23 o 
   4  -6   8      263.84      -39.14    156.21 o 
   5  -6   8     1032.25      773.81    233.05 o 
  -6  -5   8     1244.61     1318.12    209.49 o 
  -5  -5   8      211.92      121.03    202.78 o 
  -4  -5   8     1056.84     1180.97    102.81 o 
  -3  -5   8        0.06      -48.45     58.78 o 
  -2  -5   8     1503.14     1645.96     88.33 o 
  -1  -5   8      393.64      360.31     54.26 o 
   0  -5   8      397.56      460.44    109.55 o 
   1  -5   8     1187.66      928.57    169.62 o 
   2  -5   8       39.95      -51.10     96.77 o 
   3  -5   8     2056.57     1998.13    230.15 o 
   4  -5   8       75.14     -136.28    136.28 o 
   5  -5   8     1306.80     1043.46    209.85 o 
   6  -5   8      166.41       78.29    139.90 o 
  -7  -4   8      124.28       16.67    140.26 o 
  -6  -4   8     2213.31     2365.25    458.67 o 
  -5  -4   8      578.92      483.68    110.25 o 
  -4  -4   8     1911.26     1938.34    163.68 o 
  -3  -4   8      943.07      907.42    112.69 o 
  -2  -4   8     1413.63     1332.58     69.82 o 
  -1  -4   8      301.40      265.83     40.24 o 
   0  -4   8      277.50      258.68     45.28 o 
   1  -4   8      641.72      538.64    107.46 o 
   2  -4   8        1.40       63.06     74.66 o 
   3  -4   8     1496.79     1464.25    173.97 o 
   4  -4   8      877.69      897.76    167.45 o 
   5  -4   8      884.17      785.41    172.52 o 
   6  -4   8     1737.01     1807.85    309.89 o 
   7  -4   8      130.77       90.61    136.28 o 
  -7  -3   8      663.70      565.46    136.71 o 
  -6  -3   8      585.66      613.61    190.64 o 
  -5  -3   8     1899.32     2119.11    178.38 o 
  -4  -3   8      232.93       41.97    101.85 o 
  -3  -3   8     4743.27     5130.53    308.39 o 
  -2  -3   8      422.54      426.23     40.67 o 
  -1  -3   8     5094.27     5699.36    198.69 o 
   0  -3   8      334.00      296.81     42.22 o 
   1  -3   8     1808.49     2040.00    152.48 o 
   2  -3   8      133.88      198.89    119.24 o 
   3  -3   8      945.61      851.59    132.47 o 
   4  -3   8      599.36      727.42    174.70 o 
   5  -3   8       30.51       40.59     98.58 o 
   6  -3   8     1330.91     1566.82    249.72 o 
   7  -3   8      129.05      178.68    132.65 o 
   8  -3   8      827.23      871.67    178.32 o 
  -8  -2   8       19.25     -104.84    106.57 o 
  -7  -2   8      709.27      608.30    149.64 o 
  -6  -2   8        0.01      -94.96     94.96 o 
  -5  -2   8     2279.02     2144.64    192.42 o 
  -4  -2   8      280.01      279.90     45.88 o 
  -3  -2   8     4879.48     4953.15    212.29 o 
  -2  -2   8      731.01      641.76     40.47 o 
  -1  -2   8     8102.88     8271.72    302.19 o 
   0  -2   8     2568.21     2517.73    162.97 o 
   1  -2   8     3676.72     3969.55    254.35 o 
   2  -2   8     1804.96     1778.68    114.91 o 
   3  -2   8     1329.49      956.59    165.53 o 
   4  -2   8      459.85      487.48    129.39 o 
   5  -2   8        6.99      304.45    140.63 o 
   6  -2   8      163.02      262.77    163.46 o 
   7  -2   8       71.02       -5.80    116.34 o 
   8  -2   8      184.27      115.98    162.01 o 
  -8  -1   8       64.95     -192.09    192.09 o 
  -7  -1   8      552.26      574.83    163.46 o 
  -6  -1   8        4.60      192.95    143.71 o 
  -5  -1   8      407.82      426.89     53.88 o 
  -4  -1   8     1761.75     1768.35    185.03 o 
  -3  -1   8     1607.31     1553.14     68.83 o 
  -2  -1   8     5665.89     5693.08    154.67 o 
  -1  -1   8      566.46      457.24     45.29 o 
   0  -1   8     7324.48     7571.18    293.16 o 
   1  -1   8      164.85      115.60     33.85 o 
   2  -1   8     7071.66     7751.39    425.75 o 
   3  -1   8      221.00      231.45     31.94 o 
   4  -1   8     2218.27     2433.31    211.12 o 
   5  -1   8       11.31      -17.76    106.19 o 
   6  -1   8     1328.59      989.96    433.30 o 
   7  -1   8      482.28      812.95    210.94 o 
   8  -1   8      180.36      104.74    122.14 o 
   9  -1   8      450.50      776.34    168.53 o 
  -8   0   8       16.04      329.82    195.35 o 
  -7   0   8     1032.38     1021.72    227.25 o 
  -6   0   8      168.98      206.13    102.75 o 
  -5   0   8       71.81      123.35     41.58 o 
  -4   0   8     1405.23     1127.97    104.90 o 
  -3   0   8       91.53       62.69     31.69 o 
  -2   0   8     4218.57     4378.97    138.74 o 
  -1   0   8     1508.99     1301.70    123.14 o 
   0   0   8     4161.13     4097.47    124.41 o 
   1   0   8     2066.82     2048.59    260.06 o 
   2   0   8    10969.00    12057.30   1190.96 o 
   3   0   8     3076.75     2846.57    299.56 o 
   4   0   8     5564.29     6406.78    518.65 o 
   5   0   8     1982.25     2198.84    166.98 o 
   6   0   8     1322.58     1593.65    218.91 o 
   7   0   8     1017.09     1555.23    241.02 o 
   8   0   8        9.26      -29.36    151.86 o 
   9   0   8      126.88      150.77    197.17 o 
  -8   1   8      696.84      550.55    155.85 o 
  -7   1   8     1146.28     1173.19    131.85 o 
  -6   1   8      899.78      969.10    109.34 o 
  -5   1   8      604.59      680.42    105.13 o 
  -4   1   8      792.07      908.93     58.86 o 
  -3   1   8        4.73       -3.15     30.87 o 
  -2   1   8     1197.29     1212.63     99.60 o 
  -1   1   8     1013.29      973.41     55.79 o 
   0   1   8     1100.15     1187.36     80.14 o 
   1   1   8     7795.81     8002.47    426.58 o 
   2   1   8      949.59      777.89    125.09 o 
   3   1   8     6209.40     6704.73   1167.78 o 
   4   1   8        7.86       46.67     57.49 o 
   5   1   8     5868.80     6617.78    520.83 o 
   6   1   8       76.28      142.08    118.52 o 
   7   1   8     1792.37     2048.14    247.91 o 
   8   1   8       12.75        0.00    157.66 o 
   9   1   8      453.77      812.59    226.52 o 
  -8   2   8     1423.95     1312.11    317.50 o 
  -7   2   8       70.85       19.85     70.53 o 
  -6   2   8     1931.74     2359.65    219.09 o 
  -5   2   8        6.92       41.81     42.79 o 
  -4   2   8     4652.00     4370.30    337.75 o 
  -3   2   8       35.24        2.19     30.00 o 
  -2   2   8     1690.08     1412.48     98.93 o 
  -1   2   8      435.17      357.88     48.23 o 
   0   2   8      155.47       79.22     24.65 o 
   1   2   8     4246.06     4313.83    180.07 o 
   2   2   8      861.63      682.05     87.46 o 
   3   2   8     3625.04     4218.16    312.97 o 
   4   2   8     2278.23     2245.87    204.78 o 
   5   2   8     2747.53     2775.20    310.25 o 
   6   2   8     2012.32     2177.90    249.72 o 
   7   2   8     1782.86     2022.77    301.19 o 
   8   2   8      611.66      708.21    175.78 o 
   9   2   8      566.48      621.58    180.13 o 
  -8   3   8      644.15      745.11    113.21 o 
  -7   3   8      103.23      -29.70     64.65 o 
  -6   3   8     1982.70     1807.40    178.31 o 
  -5   3   8      971.54      695.19    120.37 o 
  -4   3   8     2991.74     2585.04    205.24 o 
  -3   3   8     4926.05     4349.19    332.80 o 
  -2   3   8     1810.27     1515.96    161.59 o 
  -1   3   8     2630.76     2830.18    137.02 o 
   0   3   8       24.02        8.81     35.89 o 
   1   3   8     1729.51     1599.30    126.10 o 
   2   3   8      182.54      182.12     57.45 o 
   3   3   8      607.43      694.59    158.02 o 
   4   3   8     1791.77     1842.76    174.15 o 
   5   3   8      498.82      585.70    147.88 o 
   6   3   8     3838.14     4770.43    428.04 o 
   7   3   8       78.09       70.68    135.55 o 
   8   3   8     2304.18     2630.58    352.29 o 
   9   3   8       14.53     -174.70    174.70 o 
  10   3   8      752.30      716.54    231.24 o 
  -7   4   8      791.68      799.88    152.41 o 
  -6   4   8      102.65       43.32     75.53 o 
  -5   4   8     2901.77     2824.41    464.83 o 
  -4   4   8      129.75       93.55     37.82 o 
  -3   4   8     4801.53     4141.62    779.27 o 
  -2   4   8       12.14      -21.99     27.77 o 
  -1   4   8     3777.78     3428.84    302.66 o 
   0   4   8      150.88      140.70     37.67 o 
   1   4   8     3219.04     3209.77    172.31 o 
   2   4   8      631.05      538.07     78.56 o 
   3   4   8       92.27      207.73     80.60 o 
   4   4   8     3270.38     2973.90    387.86 o 
   5   4   8        1.38       -5.80     75.75 o 
   6   4   8     2294.55     2574.41    311.70 o 
   7   4   8      677.48      662.90    164.18 o 
   8   4   8      993.45      649.13    187.38 o 
   9   4   8      504.42      215.29    133.74 o 
  -7   5   8      324.60      466.82    125.40 o 
  -6   5   8      437.63      712.92    140.99 o 
  -5   5   8     1197.93     1433.81    194.27 o 
  -4   5   8      875.60     1054.53    200.61 o 
  -3   5   8     2117.83     1897.66    330.00 o 
  -2   5   8     1123.87      911.04     93.52 o 
  -1   5   8     4056.14     4011.34    190.47 o 
   0   5   8     4387.86     4484.12    310.19 o 
   1   5   8     3935.11     4160.77    203.79 o 
   2   5   8     2932.94     3045.99    498.72 o 
   3   5   8      375.03      224.87     25.45 o 
   4   5   8      898.13     1023.89    175.78 o 
   5   5   8      618.30      627.35    165.82 o 
   6   5   8      570.89      509.60    191.91 o 
   7   5   8      526.04      620.50    179.77 o 
   8   5   8       87.80      313.51    162.74 o 
   9   5   8     1065.07      916.97    197.53 o 
  -6   6   8       58.27        4.71     95.68 o 
  -5   6   8      304.82      536.41    157.66 o 
  -4   6   8     1232.79     1274.70    194.27 o 
  -3   6   8      413.01      243.56     60.25 o 
  -2   6   8     2707.82     3118.79    321.85 o 
  -1   6   8      316.11      283.39     62.26 o 
   0   6   8     6623.40     6392.12   1169.41 o 
   1   6   8       14.94       -9.86     47.66 o 
   2   6   8     4091.08     4746.87    345.77 o 
   3   6   8       49.49      -83.00     99.67 o 
   4   6   8     2328.62     2054.21    508.50 o 
   5   6   8      147.51      101.07     49.20 o 
   6   6   8       68.51       29.24     48.48 o 
   7   6   8      200.93      114.17    114.17 o 
   8   6   8        5.57      252.26    137.73 o 
   9   6   8      516.82      258.78    195.72 o 
  -6   7   8       91.76     -127.94    156.21 o 
  -5   7   8      184.78       14.50    146.79 o 
  -4   7   8      681.54      700.60    198.25 o 
  -3   7   8      103.89     -131.57    137.00 o 
  -2   7   8     1663.72     1708.18    255.52 o 
  -1   7   8     2113.73     1896.28    243.92 o 
   0   7   8     2078.88     2312.73    229.42 o 
   1   7   8     1347.66     1380.97    143.20 o 
   2   7   8     1358.60     1356.25    177.60 o 
   3   7   8     2044.49     2246.04    276.54 o 
   4   7   8     1623.78     1895.92    243.20 o 
   5   7   8     1685.81     1790.81    238.49 o 
   6   7   8      610.52      359.13     77.60 o 
   7   7   8      827.81      905.01    190.64 o 
   8   7   8       37.95      -78.65    163.46 o 
  -5   8   8       14.92     -102.21    170.35 o 
  -4   8   8      218.65      217.46    101.12 o 
  -3   8   8       76.36      199.70     99.67 o 
  -2   8   8      121.31      184.12    146.43 o 
  -1   8   8     1053.74     1078.62    199.34 o 
   0   8   8      320.48      324.02    106.19 o 
   1   8   8     2145.40     2593.61    319.67 o 
   2   8   8      189.38       78.52     41.39 o 
   3   8   8     4031.85     4164.43    455.59 o 
   4   8   8       52.99     -114.89    114.89 o 
   5   8   8     2779.97     3255.43    403.03 o 
   6   8   8       24.72      -43.86     98.22 o 
   7   8   8      936.57      861.52    193.18 o 
   8   8   8       67.06      -55.45    171.43 o 
  -3   9   8       39.28      225.44    199.34 o 
  -2   9   8      133.52       16.31    124.68 o 
  -1   9   8      242.29      210.58    149.69 o 
   0   9   8        5.69      -84.09     95.32 o 
   1   9   8     1195.14     1309.13    225.07 o 
   2   9   8      392.45      246.10    167.81 o 
   3   9   8     1369.91     1562.11    239.57 o 
   4   9   8     1021.90      707.48    187.02 o 
   5   9   8      847.48      444.82    279.26 o 
   6   9   8     1029.14      787.64    436.38 o 
   7   9   8      222.07       22.13     79.38 o 
  -2  10   8       52.87       70.31    130.12 o 
  -1  10   8      876.00      871.30    233.05 o 
   0  10   8        2.09      -95.68    174.33 o 
   1  10   8       15.14       73.58    141.35 o 
   2  10   8      440.23      248.27    123.95 o 
   3  10   8       38.05      307.71    167.81 o 
   4  10   8      722.28      575.55    199.70 o 
   5  10   8       24.90      142.44    131.57 o 
  -3  -6   9     1053.06     1086.07    177.30 o 
  -2  -6   9      186.36        1.80     98.42 o 
  -1  -6   9     1549.86     1570.41    153.66 o 
   0  -6   9      825.24      815.24    107.56 o 
   1  -6   9     1268.98      890.88    191.37 o 
   2  -6   9      695.64      642.97    144.61 o 
   3  -6   9      742.25      674.86    173.61 o 
  -5  -5   9      684.95      437.10    142.44 o 
  -4  -5   9       12.48       28.46     85.54 o 
  -3  -5   9      272.42      274.96     91.55 o 
  -2  -5   9      693.60      465.25    144.07 o 
  -1  -5   9      314.03      281.80    138.78 o 
   0  -5   9     1849.22     1888.97    361.60 o 
   1  -5   9      164.32      281.25    110.54 o 
   2  -5   9     1896.41     1588.93    242.83 o 
   3  -5   9       92.84       62.34     90.61 o 
   4  -5   9     2524.89     2445.02    314.60 o 
   5  -5   9       41.49       44.94    202.97 o 
  -6  -4   9        4.56      168.17    201.52 o 
  -5  -4   9     1133.98     1086.11    175.72 o 
  -4  -4   9       47.49       88.94     99.64 o 
  -3  -4   9      542.19      450.65     78.54 o 
  -2  -4   9      374.08      436.58     58.31 o 
  -1  -4   9       37.93       43.12     46.73 o 
   0  -4   9     1226.88     1258.29    187.41 o 
   1  -4   9      179.33      258.05    105.47 o 
   2  -4   9     1621.24     1600.53    222.54 o 
   3  -4   9     1060.70     1161.98    183.76 o 
   4  -4   9     1489.94     1611.40    225.07 o 
   5  -4   9     1081.86     1098.92    218.19 o 
   6  -4   9      740.62      808.96    211.30 o 
  -6  -3   9      466.94      470.72    125.05 o 
  -5  -3   9     1358.00     1393.75    191.55 o 
  -4  -3   9      688.81      826.40    114.85 o 
  -3  -3   9     1105.01     1127.31    114.93 o 
  -2  -3   9     1504.44     1441.81    168.08 o 
  -1  -3   9      237.22      268.67     40.85 o 
   0  -3   9     1360.85     1459.11     86.46 o 
   1  -3   9      855.09      803.87     78.55 o 
   2  -3   9      298.66      270.69     88.98 o 
   3  -3   9     2069.00     2532.36    262.04 o 
   4  -3   9       28.03      226.16    150.77 o 
   5  -3   9     1382.25     1418.95    221.09 o 
   6  -3   9       17.84      -40.59    121.42 o 
   7  -3   9      992.89     1121.39    202.24 o 
  -7  -2   9       63.47       49.32    147.81 o 
  -6  -2   9     1737.80     1688.65    173.73 o 
  -5  -2   9       52.06      -64.13    108.19 o 
  -4  -2   9     3629.87     3775.53    169.30 o 
  -3  -2   9       28.25      -20.01     57.80 o 
  -2  -2   9     3912.19     4062.42    179.61 o 
  -1  -2   9      108.61      131.14     42.98 o 
   0  -2   9     2168.42     2308.00    113.73 o 
   1  -2   9       84.10       58.22     65.06 o 
   2  -2   9        6.61       25.69     56.29 o 
   3  -2   9     1075.67     1325.06    140.81 o 
   4  -2   9       80.93      -76.11     99.31 o 
   5  -2   9     1082.10     1385.24    199.34 o 
   6  -2   9      505.82      443.26    180.86 o 
   7  -2   9     1005.07     1202.94    204.05 o 
   8  -2   9      689.42      480.23    167.81 o 
  -7  -1   9      229.41     -149.32    179.41 o 
  -6  -1   9     1602.11     1600.89    291.40 o 
  -5  -1   9     1773.24     1761.70    233.59 o 
  -4  -1   9      839.88      899.37    120.51 o 
  -3  -1   9     2847.16     2910.36    164.63 o 
  -2  -1   9     1914.07     1753.95    158.14 o 
  -1  -1   9     2519.89     2311.14     95.61 o 
   0  -1   9     2104.88     2055.13    124.16 o 
   1  -1   9     2312.77     2394.98    178.50 o 
   2  -1   9     2023.39     2042.48    135.43 o 
   3  -1   9     3546.18     3362.81    257.25 o 
   4  -1   9       79.62      247.55    100.03 o 
   5  -1   9      663.62      706.76    153.31 o 
   6  -1   9     1243.80     1450.48    200.43 o 
   7  -1   9       34.19      152.22    187.38 o 
   8  -1   9     1034.30      803.89    250.81 o 
  -7   0   9      194.57      253.35    194.27 o 
  -6   0   9      125.78       40.23    155.12 o 
  -5   0   9     1553.82     1628.19    139.84 o 
  -4   0   9       44.91       57.54     42.81 o 
  -3   0   9     4283.21     4569.21    273.41 o 
  -2   0   9        1.84        5.61     29.46 o 
  -1   0   9     6716.77     6308.07    364.31 o 
   0   0   9        0.67       22.45     38.06 o 
   1   0   9     5679.24     5984.05    458.36 o 
   2   0   9      151.12      109.40     53.58 o 
   3   0   9     3827.90     3730.04    455.04 o 
   4   0   9      248.36      237.04    124.32 o 
   5   0   9      658.02      633.54    142.08 o 
   6   0   9      469.86      873.48    147.88 o 
   7   0   9       16.26     -152.95    152.95 o 
   8   0   9      550.47      680.24    107.40 o 
   9   0   9      116.15      151.14    151.14 o 
  -7   1   9      217.66       57.63    167.81 o 
  -6   1   9      146.25      156.51     90.61 o 
  -5   1   9      397.10      575.57    170.17 o 
  -4   1   9        2.73       20.90     46.10 o 
  -3   1   9     2462.42     2339.95    281.37 o 
  -2   1   9     2059.47     1751.35    155.54 o 
  -1   1   9     3372.86     3236.25    323.19 o 
   0   1   9     3938.73     4015.65    213.44 o 
   1   1   9     1352.36     1173.11     75.23 o 
   2   1   9     5693.98     4868.16    611.38 o 
   3   1   9      792.61      701.72    133.92 o 
   4   1   9      894.52      991.27    118.88 o 
   5   1   9      491.05      600.20    154.40 o 
   6   1   9     1136.69     1386.33    184.12 o 
   7   1   9        8.94      212.03    182.67 o 
   8   1   9      612.11      831.80    199.34 o 
   9   1   9      287.68      133.74    127.94 o 
  -7   2   9      579.33      532.82     99.49 o 
  -6   2   9      143.49      197.17    103.66 o 
  -5   2   9      953.55     1153.43    222.36 o 
  -4   2   9      371.70      304.55     59.12 o 
  -3   2   9      735.68      687.73     58.51 o 
  -2   2   9     3011.47     2972.83    357.25 o 
  -1   2   9       20.43       12.52     38.71 o 
   0   2   9     5562.47     5292.19    347.06 o 
   1   2   9        8.14      -27.67     33.70 o 
   2   2   9     5354.90     5275.44    656.12 o 
   3   2   9        9.67      124.34     70.49 o 
   4   2   9     4787.50     5816.79    463.56 o 
   5   2   9       10.74       41.68     83.00 o 
   6   2   9     2534.61     2894.80    338.88 o 
   7   2   9      191.26      259.87    147.51 o 
   8   2   9      587.99      838.68    222.90 o 
   9   2   9      172.32      -11.60    133.74 o 
  -7   3   9     1311.26     1087.04    255.16 o 
  -6   3   9      129.37       98.35     86.26 o 
  -5   3   9     1011.58      962.52    110.58 o 
  -4   3   9      348.20      283.00    110.70 o 
  -3   3   9      382.51      220.06     99.51 o 
  -2   3   9      626.35      521.30     54.58 o 
  -1   3   9        9.84       24.55     42.79 o 
   0   3   9     1700.66     1586.39    317.36 o 
   1   3   9     1748.61     1497.71    138.57 o 
   2   3   9     5155.94     4331.56    413.80 o 
   3   3   9     3656.22     3763.28    486.94 o 
   4   3   9     2315.03     2503.73    276.18 o 
   5   3   9     3802.19     4241.99    385.27 o 
   6   3   9      536.28      520.83    124.32 o 
   7   3   9     1254.38     1392.13    212.75 o 
   8   3   9      295.19      -40.96    146.79 o 
   9   3   9      158.00      128.30    204.05 o 
  -7   4   9      199.90       40.23    130.48 o 
  -6   4   9     1034.41      884.85    130.40 o 
  -5   4   9      326.37      245.95     83.74 o 
  -4   4   9     1278.79     1223.13    416.62 o 
  -3   4   9      301.16      220.00    101.85 o 
  -2   4   9     2216.50     1868.82    321.18 o 
  -1   4   9       12.25       13.18     30.93 o 
   0   4   9     1481.34     1380.81    116.49 o 
   1   4   9     1882.68     1608.09    275.06 o 
   2   4   9      212.28       98.67     56.91 o 
   3   4   9     4026.92     3279.23   1436.35 o 
   4   4   9      110.28      -75.02    115.62 o 
   5   4   9     3747.82     4941.13    416.44 o 
   6   4   9      137.13        0.00    146.79 o 
   7   4   9     2142.68     2853.12    382.37 o 
   8   4   9       44.66      181.58    169.62 o 
   9   4   9      858.59      919.87    192.46 o 
  -6   5   9     1126.50     1177.20    197.53 o 
  -5   5   9        4.30       60.16    115.62 o 
  -4   5   9     3002.07     3517.47    375.12 o 
  -3   5   9      145.58      256.24     96.05 o 
  -2   5   9     1989.48     2501.56    241.38 o 
  -1   5   9      200.25      173.69     45.87 o 
   0   5   9      875.61      743.36    116.71 o 
   1   5   9     1257.71     1223.76    177.78 o 
   2   5   9        1.57      -11.24    105.83 o 
   3   5   9      579.45      731.04    123.95 o 
   4   5   9      453.82      483.49    142.08 o 
   5   5   9     1127.79      877.93    190.82 o 
   6   5   9     1556.71     1678.82    255.16 o 
   7   5   9      597.69      476.61    139.54 o 
   8   5   9     1090.11     1075.36    250.08 o 
   9   5   9      154.96       34.79    214.56 o 
  -6   6   9      683.04      578.09    146.06 o 
  -5   6   9      921.97      822.74    150.05 o 
  -4   6   9     1047.45     1246.79    211.66 o 
  -3   6   9     2597.08     3196.71    331.27 o 
  -2   6   9      372.41      272.55    114.53 o 
  -1   6   9     2171.96     1969.69    249.36 o 
   0   6   9      217.33      132.68    119.06 o 
   1   6   9      790.48      675.58    103.51 o 
   2   6   9       62.18       44.58    122.14 o 
   3   6   9      859.88      890.15    161.65 o 
   4   6   9      220.97      156.57    106.19 o 
   5   6   9      315.38      241.78     57.16 o 
   6   6   9     2015.35     1814.01    245.37 o 
   7   6   9       13.54      119.97    102.93 o 
   8   6   9     1333.61     1447.22    247.55 o 
  -5   7   9      924.89      757.50    163.82 o 
  -4   7   9       33.05      -20.66     92.42 o 
  -3   7   9     2238.79     2412.76    255.52 o 
  -2   7   9       11.50      -65.24    114.53 o 
  -1   7   9     3920.55     3886.44    388.90 o 
   0   7   9      732.93      607.45    133.74 o 
   1   7   9     3519.54     3690.72    374.40 o 
   2   7   9      232.08      193.90    122.14 o 
   3   7   9     1160.56     1265.64    210.58 o 
   4   7   9      549.52      752.06    138.45 o 
   5   7   9       93.14       -5.44    105.47 o 
   6   7   9      145.77       16.67    162.01 o 
   7   7   9        8.33      -56.18    157.30 o 
   8   7   9      266.27      649.85    192.46 o 
  -4   8   9       54.24      122.50    107.28 o 
  -3   8   9      342.31      460.30    132.29 o 
  -2   8   9      728.89      576.64    190.64 o 
  -1   8   9     1108.08      980.76    194.27 o 
   0   8   9     2430.17     2843.34    302.64 o 
   1   8   9      814.33      642.24    201.15 o 
   2   8   9     2906.28     3493.55    407.38 o 
   3   8   9      117.99      104.74    115.98 o 
   4   8   9     1275.75     1405.54    231.60 o 
   5   8   9        0.38       32.98    131.57 o 
   6   8   9      453.09      516.48    192.46 o 
   7   8   9       15.69       93.87    171.07 o 
  -3   9   9       96.93      116.34    169.26 o 
  -2   9   9      426.63      636.81    179.77 o 
  -1   9   9        0.66      -72.13    155.49 o 
   0   9   9     1280.29     1345.37    246.82 o 
   1   9   9      130.67       16.67    112.36 o 
   2   9   9     2100.03     1997.77    324.75 o 
   3   9   9      370.40       33.34    177.23 o 
   4   9   9     1293.71     1415.69    221.09 o 
   5   9   9      476.33      589.33    147.88 o 
   6   9   9      569.28      528.07    207.32 o 
   0  10   9      304.45      315.32    213.84 o 
   1  10   9      164.61      299.37    186.29 o 
   2  10   9      239.94      342.87    185.57 o 
   3  10   9      799.72     1020.27    234.86 o 
   4  10   9      421.91       60.89    198.62 o 
  -3  -5  10      623.00      485.36     96.23 o 
  -2  -5  10      779.27      603.03    103.18 o 
  -1  -5  10      978.89      998.34    201.70 o 
   0  -5  10      782.22      564.94    112.54 o 
   1  -5  10     1527.50     1465.74    250.57 o 
   2  -5  10      542.90      560.33    126.85 o 
   3  -5  10      846.26      978.22    157.66 o 
  -4  -4  10      146.90      260.51    103.96 o 
  -3  -4  10      713.07      855.96    103.96 o 
  -2  -4  10       10.00       20.95     66.24 o 
  -1  -4  10     1986.32     1782.68    175.16 o 
   0  -4  10       49.53       16.09     53.79 o 
   1  -4  10     2664.63     2329.10    222.10 o 
   2  -4  10      133.13      136.31    102.93 o 
   3  -4  10     2217.45     2124.75    201.08 o 
   4  -4  10      104.43        0.00    147.88 o 
   5  -4  10      866.54      915.88    233.77 o 
  -5  -3  10       85.69      141.68     97.70 o 
  -4  -3  10      408.25      463.14    123.03 o 
  -3  -3  10      764.06      636.18     75.78 o 
  -2  -3  10       15.19       59.26     51.56 o 
  -1  -3  10      888.86      940.24     79.84 o 
   0  -3  10      832.14      944.69    101.44 o 
   1  -3  10      349.08      382.74     78.00 o 
   2  -3  10     2124.95     2422.58    160.78 o 
   3  -3  10      703.92      558.65     73.90 o 
   4  -3  10     1481.59     1487.45    281.98 o 
   5  -3  10      490.02      442.90    178.32 o 
   6  -3  10     1135.53     1309.86    213.48 o 
  -6  -2  10      317.10       65.61    118.26 o 
  -5  -2  10     1137.22     1289.71    165.09 o 
  -4  -2  10       34.54      -62.86    128.48 o 
  -3  -2  10      930.02     1054.44     95.21 o 
  -2  -2  10        2.54       16.11     45.51 o 
  -1  -2  10      776.46      677.08     71.00 o 
   0  -2  10     1101.87     1038.83    128.21 o 
   1  -2  10      383.72      407.46     90.79 o 
   2  -2  10     1633.21     1528.61    197.71 o 
   3  -2  10        5.60       63.43     74.66 o 
   4  -2  10     2990.58     3359.81    268.93 o 
   5  -2  10      200.38      192.78    145.16 o 
   6  -2  10     1304.71     1392.49    226.89 o 
   7  -2  10       96.41      179.41    150.41 o 
  -6  -1  10      122.62      293.58    207.32 o 
  -5  -1  10     1662.44     2312.36    309.52 o 
  -4  -1  10      276.26      188.17     50.43 o 
  -3  -1  10     2274.17     2165.92    156.93 o 
  -2  -1  10      181.57      153.19     42.86 o 
  -1  -1  10     1517.16     1487.26     93.34 o 
   0  -1  10      584.56      614.55     57.10 o 
   1  -1  10       10.29       56.95     55.63 o 
   2  -1  10     1803.70     2519.32    417.35 o 
   3  -1  10      249.70      260.59    121.42 o 
   4  -1  10      911.36      793.38    151.86 o 
   5  -1  10     1466.61     1702.01    217.10 o 
   6  -1  10      412.69      584.61    158.02 o 
   7  -1  10      969.53     1392.85    245.37 o 
  -6   0  10      618.14      577.73    175.78 o 
  -5   0  10      331.24      121.78    138.09 o 
  -4   0  10     1366.38     1439.63    120.89 o 
  -3   0  10     1099.77     1099.22    202.28 o 
  -2   0  10     3622.35     3104.95    339.22 o 
  -1   0  10      327.21      296.32     90.00 o 
   0   0  10     1945.49     2093.14    264.41 o 
   1   0  10        4.80      -48.89     48.89 o 
   2   0  10      685.79      573.10     87.90 o 
   3   0  10      835.73      912.62    151.50 o 
   4   0  10        5.53       23.56     82.27 o 
   5   0  10     1051.65     1123.56    235.59 o 
   6   0  10        1.04      -93.87    152.95 o 
   7   0  10     1692.82     1534.93    258.42 o 
   8   0  10       99.93      122.50    209.85 o 
  -6   1  10     1035.02      839.77    205.87 o 
  -5   1  10       80.52      124.10     74.19 o 
  -4   1  10     2999.86     3031.42    246.60 o 
  -3   1  10      483.96      586.06    115.26 o 
  -2   1  10     3683.57     3959.21    474.79 o 
  -1   1  10     1042.77      992.67    169.99 o 
   0   1  10     2983.25     2839.76    300.46 o 
   1   1  10      426.04      351.57     93.71 o 
   2   1  10     1874.31     2011.98    270.92 o 
   3   1  10      419.22      459.57    133.74 o 
   4   1  10      311.07      117.79    123.59 o 
   5   1  10      808.78      808.96    135.91 o 
   6   1  10       27.90       -5.80    147.51 o 
   7   1  10      607.73      676.31    164.91 o 
   8   1  10      586.85      596.58    234.14 o 
  -6   2  10      527.42      449.36     80.84 o 
  -5   2  10      705.32      798.09    159.84 o 
  -4   2  10      773.31      685.14    210.58 o 
  -3   2  10     1753.52     1831.41    197.17 o 
  -2   2  10      469.63      339.28     73.50 o 
  -1   2  10     2439.62     2172.44    531.70 o 
   0   2  10     1238.45     1070.82    139.68 o 
   1   2  10     4857.32     4794.13    463.23 o 
   2   2  10     1298.34     1134.50    103.84 o 
   3   2  10     3272.16     4420.31    349.39 o 
   4   2  10       46.04       40.96     82.27 o 
   5   2  10      963.47     1394.30    236.67 o 
   6   2  10      269.52      330.91    130.12 o 
   7   2  10       54.02      212.03    129.75 o 
   8   2  10      215.03      -17.40    193.18 o 
  -6   3  10      138.68       53.97     76.82 o 
  -5   3  10      210.19      198.13     81.01 o 
  -4   3  10       42.94      159.47    106.19 o 
  -3   3  10     2115.95     1878.38    463.38 o 
  -2   3  10       33.76      -20.46     50.33 o 
  -1   3  10     3694.06     3221.75    682.48 o 
   0   3  10      582.64      275.01     91.82 o 
   1   3  10     5405.20     4645.96    315.76 o 
   2   3  10     1032.68      774.03     74.19 o 
   3   3  10     3504.32     3623.31    317.86 o 
   4   3  10      808.17      677.40    169.26 o 
   5   3  10     1567.64     1565.74    218.19 o 
   6   3  10      283.43      312.79    135.55 o 
   7   3  10      159.84      300.46    182.67 o 
   8   3  10      263.71      164.18    146.43 o 
  -6   4  10      321.37      160.77     93.87 o 
  -5   4  10      215.14      345.77    113.44 o 
  -4   4  10      373.09      432.75    105.83 o 
  -3   4  10      564.64      642.97    113.81 o 
  -2   4  10      812.35      753.11    325.47 o 
  -1   4  10     1298.78     1435.48    326.74 o 
   0   4  10     2956.00     1862.48    970.79 o 
   1   4  10      652.74      455.78    115.71 o 
   2   4  10     4003.58     3064.52    686.18 o 
   3   4  10      126.58      137.00    114.17 o 
   4   4  10     2531.78     3283.34    313.15 o 
   5   4  10      463.41      303.36    139.90 o 
   6   4  10     1751.18     2521.13    311.34 o 
   7   4  10      102.41       93.87    129.03 o 
   8   4  10      706.25     1087.68    228.34 o 
  -6   5  10       41.38     -140.63    140.63 o 
  -5   5  10     1141.55      980.76    214.93 o 
  -4   5  10       20.12       57.63     89.16 o 
  -3   5  10      656.68     1017.00    167.08 o 
  -2   5  10       74.37       98.58    126.13 o 
  -1   5  10       43.49       -3.68     80.28 o 
   0   5  10      728.27      579.24    299.92 o 
   1   5  10       24.08       19.48     62.13 o 
   2   5  10     2092.41     1432.73    954.30 o 
   3   5  10      319.37      378.39    158.02 o 
   4   5  10     3107.51     3743.64    412.09 o 
   5   5  10     1028.77      772.00    161.29 o 
   6   5  10     2943.61     3663.90    430.22 o 
   7   5  10      633.68      627.74    197.89 o 
   8   5  10      642.93      691.53    162.74 o 
  -5   6  10      829.09      997.80    187.74 o 
  -4   6  10      694.01      662.18    125.40 o 
  -3   6  10      698.80      627.38    177.23 o 
  -2   6  10      367.44      367.15    126.13 o 
  -1   6  10      623.13      893.05    166.72 o 
   0   6  10     1119.94     1804.95    239.93 o 
   1   6  10        4.36      -49.39     78.97 o 
   2   6  10      695.93      529.89    161.65 o 
   3   6  10      808.74      481.32    134.46 o 
   4   6  10      678.23      630.64    140.99 o 
   5   6  10     1409.07     1804.22    272.92 o 
   6   6  10        8.04      154.04    154.04 o 
   7   6  10     1207.97     1193.51    235.59 o 
   8   6  10       79.89      -97.86    184.12 o 
  -4   7  10     1046.85      996.35    176.87 o 
  -3   7  10      155.43      112.36    112.36 o 
  -2   7  10     2070.60     2611.38    291.04 o 
  -1   7  10       15.41      -83.36    144.25 o 
   0   7  10     1732.37     1742.25    240.66 o 
   1   7  10      181.87      217.83    156.21 o 
   2   7  10      159.35      439.64    150.41 o 
   3   7  10      507.02      533.87    155.85 o 
   4   7  10       15.94       72.49    105.83 o 
   5   7  10      884.67     1123.20    190.64 o 
   6   7  10       22.93       39.14    162.74 o 
   7   7  10      403.35      429.13    209.13 o 
  -3   8  10      184.81     -101.48    181.58 o 
  -2   8  10      928.92     1209.82    219.28 o 
  -1   8  10     1059.14     1179.01    194.99 o 
   0   8  10      709.26      682.84    212.75 o 
   1   8  10      654.60      671.60    168.17 o 
   2   8  10      316.59      350.84    150.41 o 
   3   8  10      516.57      592.95    205.14 o 
   4   8  10       12.05      176.87    154.76 o 
   5   8  10      348.63      364.61    154.76 o 
   6   8  10      218.18      121.78    177.23 o 
  -1   9  10      994.66     1532.39    228.70 o 
   0   9  10       75.26      370.78    208.04 o 
   1   9  10     1150.07      955.03    230.51 o 
   2   9  10       21.80       16.67    195.72 o 
   3   9  10     1301.22     1559.21    289.59 o 
   4   9  10       26.38       55.09    165.27 o 
   5   9  10      337.01      169.98    202.97 o 
   2  10  10      542.41      354.47    219.64 o 
  -3  -4  11      195.78        3.10    103.37 o 
  -2  -4  11     1506.29     1526.96    231.96 o 
  -1  -4  11       57.18       53.89    117.43 o 
   0  -4  11     1418.21     1094.93    205.14 o 
   1  -4  11      100.15      168.16     92.24 o 
   2  -4  11      751.56      659.28    169.26 o 
   3  -4  11       17.86     -105.47    155.49 o 
  -3  -3  11       62.82       -8.55     65.65 o 
  -2  -3  11     1738.65     1381.38    256.24 o 
  -1  -3  11      163.67      142.28     57.87 o 
   0  -3  11     2413.35     2483.18    204.72 o 
   1  -3  11      475.85      444.53     74.91 o 
   2  -3  11     1371.43     1747.68    188.47 o 
   3  -3  11      647.18      666.89    168.17 o 
   4  -3  11      745.30     1121.75    176.51 o 
   5  -3  11      201.38       28.63    136.64 o 
  -4  -2  11      372.32      660.73    205.50 o 
  -3  -2  11       96.32      -56.90    119.24 o 
  -2  -2  11      581.47      528.99     71.12 o 
  -1  -2  11      992.37      949.32     79.27 o 
   0  -2  11      696.95      514.80    102.40 o 
   1  -2  11     2714.63     2901.35    239.47 o 
   2  -2  11      165.57       72.13    116.34 o 
   3  -2  11     2392.39     2941.92    318.22 o 
   4  -2  11      125.20      114.17    125.77 o 
   5  -2  11      910.34     1384.16    224.71 o 
  -5  -1  11        6.57       11.24    117.07 o 
  -4  -1  11      339.60      293.94    174.33 o 
  -3  -1  11      167.50      311.34    141.71 o 
  -2  -1  11      350.27      279.45     51.81 o 
  -1  -1  11      937.28     1062.98     94.32 o 
   0  -1  11       82.49      143.99     47.94 o 
   1  -1  11     1379.19     1487.48    271.65 o 
   2  -1  11      593.81      608.54    139.54 o 
   3  -1  11     2402.88     2678.43    274.37 o 
   4  -1  11      821.83      920.60    178.68 o 
   5  -1  11     1287.93     1342.11    249.36 o 
   6  -1  11      583.46      671.96    139.18 o 
  -5   0  11      533.24      267.84    163.82 o 
  -4   0  11      527.93      453.41    149.32 o 
  -3   0  11      600.76      770.91    100.40 o 
  -2   0  11       67.02       16.31     82.27 o 
  -1   0  11      860.86      931.08    256.43 o 
   0   0  11       97.52       17.48     61.09 o 
   1   0  11      316.76      252.05     80.72 o 
   2   0  11     1041.35     1184.45    185.57 o 
   3   0  11     1086.36     1481.29    212.03 o 
   4   0  11     1876.63     2239.51    278.35 o 
   5   0  11      220.13      273.64    174.70 o 
   6   0  11     1999.32     2250.02    298.29 o 
   7   0  11       25.87       40.59    168.90 o 
  -6   1  11      131.18     -186.29    186.29 o 
  -5   1  11     1198.12      765.47    192.82 o 
  -4   1  11       32.20       16.31     93.15 o 
  -3   1  11     2185.96     2664.65    261.32 o 
  -2   1  11       90.72       98.95     87.71 o 
  -1   1  11     1313.08     1253.36    114.93 o 
   0   1  11        5.67        7.72     59.49 o 
   1   1  11      601.64      405.75     79.33 o 
   2   1  11      825.26      980.40    174.70 o 
   3   1  11        7.69       11.60     74.66 o 
   4   1  11      938.15     1016.64    156.94 o 
   5   1  11      489.18      409.19    175.42 o 
   6   1  11     1112.49     1504.85    222.90 o 
   7   1  11      424.96      543.66    245.37 o 
  -5   2  11     1014.93     1193.20    289.77 o 
  -4   2  11      592.18      488.57    119.60 o 
  -3   2  11     2256.33     2294.60    204.78 o 
  -2   2  11      967.44      990.18    121.42 o 
  -1   2  11     1948.27     1742.97    236.31 o 
   0   2  11      904.90      725.98     89.52 o 
   1   2  11      614.40      682.89    284.51 o 
   2   2  11     1005.86     1222.58    201.52 o 
   3   2  11        6.86      -28.63    120.69 o 
   4   2  11      312.65      395.42    162.74 o 
   5   2  11      339.40      333.81    169.98 o 
   6   2  11       94.88      346.49    181.94 o 
   7   2  11     1081.85      820.56    234.50 o 
  -5   3  11      105.69      270.74    148.60 o 
  -4   3  11     1310.67     1470.05    200.07 o 
  -3   3  11      131.56      196.80    114.89 o 
  -2   3  11     4541.37     4814.28    459.94 o 
  -1   3  11       53.62       55.09    110.18 o 
   0   3  11     3511.14     3893.69    371.50 o 
   1   3  11       62.62      114.90     52.24 o 
   2   3  11     2514.96     2408.47    415.17 o 
   3   3  11       11.83        5.80     85.90 o 
   4   3  11      453.32      829.26    197.17 o 
   5   3  11      188.34       58.35    105.11 o 
   6   3  11      156.27      205.50    199.34 o 
   7   3  11      396.81      369.33    205.14 o 
   8   3  11       41.16       40.96    140.26 o 
  -5   4  11       37.67      141.71    105.11 o 
  -4   4  11      756.34      828.54    160.56 o 
  -3   4  11      283.73      293.94    114.53 o 
  -2   4  11      888.90     1190.61    193.18 o 
  -1   4  11     1249.59     1462.08    177.60 o 
   0   4  11     1433.42     1142.13    662.18 o 
   1   4  11     1531.23     1221.42    212.03 o 
   2   4  11     1984.61     1852.60    361.53 o 
   3   4  11     1741.62     1255.53    521.01 o 
   4   4  11      773.80      968.44    155.85 o 
   5   4  11     1105.44     1006.13    180.49 o 
   6   4  11       38.75      256.97    140.26 o 
   7   4  11      545.49      683.92    187.02 o 
   8   4  11       55.64       11.60    151.50 o 
  -5   5  11       83.14      280.89    171.80 o 
  -4   5  11      201.67      387.81    143.53 o 
  -3   5  11      548.24      596.94    108.73 o 
  -2   5  11      134.96      121.42    126.85 o 
  -1   5  11      809.64     1039.11    194.63 o 
   0   5  11      208.52      167.08    100.40 o 
   1   5  11     3518.01     4139.78    414.99 o 
   2   5  11      144.38       27.91    129.03 o 
   3   5  11     2554.93     3045.58    250.45 o 
   4   5  11        3.58       91.33    137.00 o 
   5   5  11     1414.60     1930.35    265.67 o 
   6   5  11      109.31      -46.39    173.97 o 
   7   5  11      397.78      435.65    220.73 o 
  -4   6  11      436.70      385.64    190.28 o 
  -2   6  11       41.55      -82.64    115.62 o 
  -1   6  11      546.87      768.37    156.21 o 
   0   6  11      246.65      408.11    134.10 o 
   1   6  11     1278.56     1740.07    241.02 o 
   2   6  11      951.30      767.65    179.41 o 
   3   6  11      873.85      708.57    180.13 o 
   4   6  11      892.01      990.18    204.05 o 
   5   6  11      932.37      558.16    182.31 o 
   6   6  11      573.78      635.72    183.39 o 
   7   6  11      173.71      333.44    160.92 o 
  -3   7  11      591.38      345.77    210.58 o 
  -2   7  11        0.06       32.98    110.18 o 
  -1   7  11      496.40      619.41    139.54 o 
   0   7  11      768.73     1210.91    224.35 o 
   1   7  11      111.26      156.94    156.94 o 
   2   7  11      622.92      542.93    151.14 o 
   3   7  11        2.27      -84.09    111.99 o 
   4   7  11     1463.74     1507.75    235.95 o 
   5   7  11        2.03       11.24    163.10 o 
   6   7  11     1447.65     1592.92    215.65 o 
  -2   8  11       46.50      353.02    187.38 o 
  -1   8  11      322.99      452.69    139.90 o 
   0   8  11      170.04      421.52    202.60 o 
   1   8  11      119.93      -50.74    123.59 o 
   2   8  11      542.56      571.20    218.55 o 
   3   8  11        1.03      279.08    195.35 o 
   4   8  11      746.97      929.66    234.14 o 
   5   8  11      443.39      461.75    183.76 o 
   1   9  11       63.26      123.95    135.55 o 
   2   9  11      329.64      696.25    146.43 o 
   3   9  11      184.50      134.10    134.10 o 
  -2  -3  12       28.65      101.12    181.94 o 
  -1  -3  12     1654.74     1050.35    204.42 o 
   0  -3  12        2.59      156.94    151.50 o 
   1  -3  12     1225.99      860.74    287.60 o 
   2  -3  12       64.15       98.46    105.65 o 
   3  -3  12      177.67      422.97    170.35 o 
  -3  -2  12      734.74      612.52    182.31 o 
  -2  -2  12      642.06      274.11    180.68 o 
  -1  -2  12     1100.17      958.20     90.37 o 
   0  -2  12     1083.39      935.10    252.08 o 
   1  -2  12      793.96      520.78    115.64 o 
   2  -2  12      569.23      509.95    141.35 o 
   3  -2  12      245.35       99.67    160.56 o 
   4  -2  12      580.97      337.07    191.01 o 
  -2  -1  12     1528.74     1329.79    169.26 o 
  -1  -1  12        2.64      -55.72     70.68 o 
   0  -1  12     2146.13     2040.53    380.56 o 
   1  -1  12        0.30       19.43     79.06 o 
   2  -1  12     2593.55     3145.61    308.44 o 
   3  -1  12      161.49       94.96    100.40 o 
   4  -1  12     2127.51     2098.52    182.67 o 
   5  -1  12       37.70       97.13    159.84 o 
  -2   0  12      600.13      848.11    132.65 o 
  -1   0  12      196.79       84.20     71.34 o 
   0   0  12     1095.27      936.89    310.25 o 
   1   0  12      821.52      745.45    158.02 o 
   2   0  12      772.30      826.65    173.43 o 
   3   0  12     2197.78     2431.97    331.99 o 
   4   0  12      832.41      910.81    227.97 o 
   5   0  12      613.79      545.47    212.39 o 
   6   0  12      281.88      489.66    138.45 o 
  -3   1  12       81.77       61.25    111.27 o 
  -2   1  12      650.53      716.90    143.53 o 
  -1   1  12      306.52      299.37    114.53 o 
   0   1  12      149.68       24.71     51.87 o 
   1   1  12     1411.71     1336.52    358.27 o 
   2   1  12        5.36      136.88     71.37 o 
   3   1  12     1872.45     1785.01    299.74 o 
   4   1  12      198.73      434.93    171.80 o 
   5   1  12     1264.13     1633.15    260.23 o 
   6   1  12       13.99      -23.20    115.98 o 
  -4   2  12     1378.35     1853.15    183.03 o 
  -3   2  12      134.98      154.76     71.76 o 
  -2   2  12      929.35      933.28    176.87 o 
  -1   2  12      322.97      186.66    109.82 o 
   0   2  12       97.91      127.02     69.72 o 
   1   2  12      631.38      701.53    234.14 o 
   2   2  12       89.83       52.19     62.44 o 
   3   2  12      770.12      771.27    204.05 o 
   4   2  12      391.17      229.79    172.16 o 
   5   2  12      677.26      862.97    185.57 o 
   6   2  12      714.41      941.62    244.28 o 
  -4   3  12      288.41      267.48    142.08 o 
  -3   3  12      920.44     1294.63    209.85 o 
  -2   3  12      412.23      459.21    143.89 o 
  -1   3  12      846.40     1010.84    138.45 o 
   0   3  12      242.25       22.11    126.85 o 
   1   3  12      691.66      619.19    131.20 o 
   2   3  12       96.80       61.61     92.60 o 
   3   3  12      822.30      649.44    313.51 o 
   4   3  12      852.60      908.27    172.52 o 
   5   3  12       23.59      179.77    115.98 o 
   6   3  12     1361.92     1629.53    297.20 o 
  -4   4  12       31.40      178.68    130.12 o 
  -3   4  12     1331.31     1383.79    160.20 o 
  -2   4  12       47.47      149.69    133.02 o 
  -1   4  12     2221.45     2393.19    322.93 o 
   0   4  12       32.69       16.67    111.27 o 
   1   4  12     1718.91     1750.94    251.53 o 
   2   4  12      298.13      140.63    146.06 o 
   3   4  12      209.75       73.94    142.08 o 
   4   4  12      450.84      280.89    137.73 o 
   5   4  12       16.28      162.01    191.01 o 
   6   4  12      368.95      534.60    180.13 o 
  -3   5  12      676.40      783.23    137.00 o 
  -2   5  12      856.83      909.00    183.03 o 
  -1   5  12      198.83      -72.49    139.54 o 
   0   5  12     1344.58      966.63    190.28 o 
   1   5  12      419.09       95.32    145.70 o 
   2   5  12     1134.04     1068.47    253.35 o 
   3   5  12      192.81       73.58    135.91 o 
   4   5  12      347.84      570.84    194.27 o 
   5   5  12        0.54      -74.66    160.92 o 
   6   5  12      271.66      156.21    202.24 o 
  -3   6  12        3.81     -120.33    142.08 o 
  -2   6  12     1395.65     1464.62    183.76 o 
  -1   6  12       24.64       16.67    106.19 o 
   0   6  12     1336.17     1509.56    208.04 o 
   1   6  12      325.27      376.21    196.80 o 
   2   6  12     1152.01     1715.79    247.91 o 
   3   6  12       62.13       17.03    135.55 o 
   4   6  12     1124.96     1117.76    193.18 o 
   5   6  12       98.12      -56.90    148.24 o 
   6   6  12      377.26      103.30    194.99 o 
  -2   7  12      268.28      266.39    183.39 o 
  -1   7  12      273.18      336.71    134.83 o 
   0   7  12      876.62     1098.55    197.53 o 
   1   7  12     1045.80      940.89    202.97 o 
   2   7  12      671.27     1030.05    236.67 o 
   3   7  12      995.38     1063.76    174.70 o 
   4   7  12      254.78       79.01    185.93 o 
   5   7  12      844.18     1418.95    283.07 o 
   0   8  12       23.46       22.47    147.15 o 
   1   8  12      763.54      819.48    186.66 o 
   2   8  12       24.31     -168.90    202.97 o 
   3   8  12     1326.08     1623.73    292.85 o 
  -1  -1  13      976.53      478.78    205.87 o 
   0  -1  13      334.38      140.46    134.65 o 
   1  -1  13      889.91      726.99    139.36 o 
   2  -1  13       40.84       50.07    102.31 o 
   3  -1  13      795.59      859.34    175.42 o 
  -1   0  13     1796.93     1603.03    181.22 o 
   0   0  13      251.99      148.24    132.29 o 
   1   0  13     1289.00     1248.72    422.06 o 
   2   0  13      246.67      -70.83     82.82 o 
   3   0  13      702.91      761.12    187.74 o 
   4   0  13      368.89      570.48    206.95 o 
  -2   1  13      511.61      559.61    149.69 o 
  -1   1  13      262.30      370.78    130.84 o 
   0   1  13     1353.40     1688.64    387.45 o 
   1   1  13      275.45      107.98    227.61 o 
   2   1  13     1508.60     1230.16    144.61 o 
   3   1  13      421.15      505.60    144.61 o 
   4   1  13      781.46      985.47    253.71 o 
   5   1  13      153.74      159.11    159.11 o 
  -3   2  13      165.94     -122.50    128.30 o 
  -2   2  13      339.39      349.39    127.58 o 
  -1   2  13       19.15      170.35    104.38 o 
   0   2  13      486.37      524.09    163.82 o 
   1   2  13       37.17      -16.31    125.77 o 
   2   2  13     1725.05     1552.33    237.76 o 
   3   2  13      100.04       50.38    111.99 o 
   4   2  13     1514.70     1953.55    226.89 o 
   5   2  13      276.51      131.57    194.27 o 
  -3   3  13      381.72      394.33    155.49 o 
  -2   3  13      380.98      233.41    150.05 o 
  -1   3  13       41.51      -71.76    143.89 o 
   0   3  13      672.86      490.74    126.85 o 
   1   3  13      401.78      370.05    110.54 o 
   2   3  13      483.19      472.98    172.52 o 
   3   3  13     1145.98     1389.23    208.40 o 
   4   3  13      161.00      193.18    130.84 o 
   5   3  13     1047.60      836.87    235.22 o 
  -2   4  13      633.63      878.92    194.99 o 
  -1   4  13       31.66      -33.34    100.03 o 
   0   4  13      320.32      472.62    144.61 o 
   1   4  13      294.85      334.17    161.65 o 
   2   4  13       31.13     -100.76    151.14 o 
   3   4  13      642.01      807.15    158.02 o 
   4   4  13      115.78      250.45    136.64 o 
   5   4  13      656.44      608.17    223.63 o 
  -2   5  13      719.49      635.36    167.45 o 
  -1   5  13       74.35      218.19    179.04 o 
   0   5  13      113.81      179.04    167.81 o 
   1   5  13      277.73      117.79    106.56 o 
   2   5  13       89.50      219.28    191.01 o 
   3   5  13      232.98      163.82    124.32 o 
   4   5  13       66.31      216.38    153.67 o 
   5   5  13      406.38      200.43    194.63 o 
  -1   6  13     1048.55     1365.67    253.35 o 
   0   6  13      381.28      191.37    202.60 o 
   1   6  13     1187.46     1560.66    220.36 o 
   2   6  13       22.27      259.51    163.46 o 
   3   6  13      493.03      604.91    226.16 o 
   4   6  13       27.57      215.65    204.42 o 
   1   7  13      940.05     1449.03    198.62 o 
   2   7  13      342.61      723.79    237.76 o 
   1   1  14      228.37      241.75    134.46 o 
   2   1  14      483.13      540.76    162.37 o 
   0   2  14       96.65       38.06    141.71 o 
   1   2  14     1306.09     1472.95    250.45 o 
   2   2  14        0.61     -147.51    147.51 o 
   3   2  14     1103.80     1401.91    281.62 o 
   0   3  14      306.91      495.45    148.60 o 
   1   3  14      845.86      824.55    148.60 o 
   2   3  14      721.12      723.07    187.74 o 
   3   3  14      807.59     1073.91    222.54 o 
   0   4  14      361.89      327.65    188.83 o 
   1   4  14       26.35     -150.05    194.27 o 
   2   4  14      927.71      979.67    222.90 o 
   3   4  14       37.37      -44.94    117.79 o 
                                                 
